# Supplementary material for: Surname order and revaccination intentions during the COVID-19 pandemic
Source: Sci Rep. 2024 Feb 27;14:4750. doi: 10.1038/s41598-024-55543-2 (PMC10899220; doi:10.1038/s41598-024-55543-2)
Supplement: Supplementary file 2 — Supplementary Information 2. [file 41598_2024_55543_MOESM2_ESM.xlsx]

## Sheet: Sheet1
KEY	prefecture	emergency_pref	manbou_pref	wave	id_ind	age	iage	new_case	new_death	balance_6_26	did_vac	vacci	vacci_50	id	vacci_two	pay_vac50	vacci_xt	did_vac_xt	did_vac2_xt	balance_6_26_xt	iage_xt	wave_xt	samp_vac2	new_case_xt	cum_case_xt	new_death_xt	cum_death_xt	samp_vac2_xt	damage	damage_xt	pref_xt	emerg_xt	manbou_xt	iage_65	iage_25	iage_30	iage_70	lnew_case	lnew_death	prob_infe	novac_prob_infe	vac_prob_cov	vac_prob_infe	prev_nogo	prev_mask	prev_wash	happ	male	ftch_pri
100000000	4	0	0	1	1	19	19	33	2					1		0					19	1	1	0	1	0	0	1	4	4	4	0	0	0	1	1	0	3.52636	1.09861	40	0			4	3	3	4	0
100000000	4	0	0	2	1		19	115	5					2		0					19	2	1	0	2	0	0	1	2	2	4	0	0	0	1	1	0	4.75359	1.79176	40				1	2	2	8	0
100000000	4	0	0	13	1		19	1706	31	7	1	5	4	3	5	0	5	1	0	7	19	13	1	8	9099	0	88	1	3	3	4	0	0	0	1	1	0	7.44249	3.46574	20	90	30	30	3	4	3	6	0
100000000	4	0	0	14	1		19	10727	9	7	1	5	4	4	5	0	5	1	1	7	19	14	1	50	9841	0	91	1	3	3	4	0	0	0	1	1	0	9.28061	2.30259	30	60	50	50	1	4	3	8	0
100000000	4	0	0	17	1		19	291	16	7	1	5	4	5	5	0	5	1	1	7	19	17	1	2	16261	0	118	1	3	3	4	0	0	0	1	1	0	5.67675	2.83321	20	70	20	20	1	5	3	6	0
100000000	4	0	0	18	1		19	113	2	7	1	5	1	6	5	0	5	1	1	7	19	18	1	0	16280	0	118	1	3	3	4	0	0	0	1	1	0	4.7362	1.09861	10	30	30	30	1	5	3	6	0
100000000	4	0	0	21	1		19	49684	62	7		5	5	7	5	0	5			7	19	21	1	506	66642	1	180	1	3	3	4	0	0	0	1	1	0	10.8135	4.14314	20	40	40	40	1	4	3	8	0
100000000	4	0	0	24	1		19	103256	31	7		5	5	8	5	0	5			7	19	24	1	851	100858	2	204	1	3	3	4	0	0	0	1	1	0	11.545	3.46574	10	20	20	20	1	4	3	7	0
100000000	4	0	0	25	1		19	260912	294	7		4	4	9	4	0	4			7	19	25	1	4567	190661	2	263	1	3	3	4	0	0	0	1	1	0	12.4719	5.68698	50	70	40	40	2	4	3	4	0
100000000	28	0	0	1	2	44	44	33	2					10		0					44	1	1	10	56	0	1	1	3	3	28	0	0	0	0	0	0	3.52636	1.09861	0	0			4	1	4	7	1	1
100000000	28	1	0	3	2		44	642	13					11		0					44	3	1	29	316	0	13	1	4	4	28	1	0	0	0	0	0	6.46615	2.63906	20				4	2	3	7	1	1
100000000	28	1	0	4	2		44	87	16					12		0					44	4	1	0	680	0	32	1	4	4	28	1	0	0	0	0	0	4.47734	2.83321	5				4	4	5	7	1	1
100000000	28	0	0	5	2		44	56	4					13		0					44	5	1	0	699	0	43	1	4	4	28	0	0	0	0	0	0	4.04305	1.60944	1	2			5	4	4	8	1	1
100000000	28	0	0	6	2		44	740	12	13		5	4	14	5	0	5			13	44	6	1	21	3077	0	61	1	3	3	28	0	0	0	0	0	0	6.608	2.56495	0	5	2	2	4	4	4	7	1	1
100000000	28	0	0	7	2		44	2445	45	13		5	5	15	5	0	5			13	44	7	1	129	6167	1	91	1	4	4	28	0	0	0	0	0	0	7.80221	3.82864	1	1	1	1	4	5	5	7	1	1
100000000	28	1	0	8	2		44	7161	78	13		5	2	16	5	0	5			13	44	8	1	276	13249	5	303	1	4	4	28	1	0	0	0	0	0	8.87655	4.36945	2	3	2	2	4	4	5	7	1	1
100000000	28	1	0	9	2		44	1444	79	13		3	4	17	3	0	3			13	44	9	1	74	17660	6	500	1	4	4	28	1	0	0	0	0	0	7.27586	4.38203	3	10	5	5	4	5	5	7	1	1
100000000	28	0	0	10	2		44	1911	21	13		3	3	18	3	0	3			13	44	10	1	118	19130	3	583	1	4	4	28	0	0	0	0	0	0	7.55591	3.09104	2	5	2	2	5	5	5	7	1	1
100000000	28	1	0	11	2		44	5106	56	13		3	3	19	3	0	3			13	44	11	1	566	28122	8	653	1	4	4	28	1	0	0	0	0	0	8.53837	4.04305	2	5	3	3	5	5	5	6	1	1
100000000	28	1	0	12	2		44	3704	95	13	0	5	4	20	5	0	5	0	0	13	44	12	1	94	39479	10	1158	1	4	4	28	1	0	0	0	0	0	8.21744	4.56435	2	5	2	2	5	5	5	7	1	1
100000000	28	0	1	13	2		44	1706	31	13	0	4	4	21	4	0	4	0	0	13	44	13	1	20	40812	1	1279	1	4	4	28	0	1	0	0	0	0	7.44249	3.46574	2	5	2	2	5	5	5	7	1	1
100000000	28	0	1	14	2		44	10727	9	13	0	5	3	22	5	0	5	0	0	13	44	14	1	265	43658	0	1316	1	4	4	28	0	1	0	0	0	0	9.28061	2.30259	2	3	2	2	5	5	5	7	1	1
100000000	28	1	0	15	2		44	24180	57	13	0	4	4	23	4	0	4	0	0	13	44	15	1	1059	62025	1	1335	1	4	4	28	1	0	0	0	0	0	10.0933	4.06044	2	3	2	2	5	5	5	7	1	1
100000000	28	1	0	16	2		44	2083	45	13	0	5	4	24	5	0	5	0	0	13	44	16	1	115	76576	1	1383	1	4	4	28	1	0	0	0	0	0	7.64205	3.82864	2	3	2	2	5	5	5	7	1	1
100000000	28	0	0	17	2		44	291	16	13	1	4	3	25	4	0	4	1	1	13	44	17	1	23	78428	0	1395	1	4	4	28	0	0	0	0	0	0	5.67675	2.83321	1	2	2	2	5	5	5	7	1	1
100000000	28	0	0	18	2		44	113	2	13	1	4	3	26	4	0	4	1	1	13	44	18	1	5	78673	0	1396	1	4	4	28	0	0	0	0	0	0	4.7362	1.09861	1	2	1	1	5	5	5	7	1	1
100000000	13	0	0	1	3	35	35	33	2					27		0					35	1	1	2	77	0	2	1	4	4	13	0	0	0	0	0	0	3.52636	1.09861	5	0			2	3	5	7	1	1
100000000	13	0	0	2	3		35	115	5					28		0					35	2	1	40	300	1	6	1	4	4	13	0	0	0	0	0	0	4.75359	1.79176	10				3	3	3	7	1	1
100000000	13	1	0	3	3		35	642	13					29		0					35	3	1	199	1752	4	40	1	4	4	13	1	0	0	0	0	0	6.46615	2.63906	20				3	3	5	7	1	1
100000000	13	1	0	4	3		35	87	16					30		0					35	4	1	39	4929	11	171	1	4	4	13	1	0	0	0	0	0	4.47734	2.83321	1				2	3	5	9	1	1
100000000	13	0	0	5	3		35	56	4					31		0					35	5	1	25	5468	2	313	1	4	4	13	0	0	0	0	0	0	4.04305	1.60944	0	1			3	3	4	7	1	1
100000000	13	0	0	6	3		35	740	12	21		3	3	32	3	0	3			21	35	6	1	186	29688	3	445	1	4	4	13	0	0	0	0	0	0	6.608	2.56495	50	80	80	80	3	3	3	6	1	1
100000000	13	0	0	7	3		35	2445	45	21		5	3	33	5	0	5			21	35	7	1	459	42805	8	509	1	4	4	13	0	0	0	0	0	0	7.80221	3.82864	50	80	50	50	1	3	5	7	1	1
100000000	13	1	0	8	3		35	7161	78	21		3	3	34	3	0	3			21	35	8	1	2044	82794	10	717	1	4	4	13	1	0	0	0	0	0	8.87655	4.36945	50	100	50	50	3	4	3	5	1	1
100000000	13	1	0	9	3		35	1444	79	21		3	3	35	3	0	3			21	35	9	1	378	108337	19	1183	1	4	4	13	1	0	0	0	0	0	7.27586	4.38203	50	100	50	50	3	4	4	6	1	1
100000000	13	0	0	10	3		35	1911	21	21		4	5	36	4	0	4			21	35	10	1	420	118461	6	1667	1	4	4	13	0	0	0	0	0	0	7.55591	3.09104	25	25	25	25	3	3	3	6	1	1
100000000	13	1	0	11	3		35	5106	56	21		5	4	37	5	0	5			21	35	11	1	759	133662	5	1869	1	4	4	13	1	0	0	0	0	0	8.53837	4.04305	50	70	50	50	3	4	4	6	1	1
100000000	13	1	0	12	3		35	3704	95	21	0	3	3	38	3	0	3	0	0	21	35	12	1	614	159708	6	2048	1	4	4	13	1	0	0	0	0	0	8.21744	4.56435	50	100	50	50	3	4	4	6	1	1
100000000	13	0	1	13	3		35	1706	31	21	0	3	3	39	3	0	3	0	0	21	35	13	1	562	171507	2	2218	1	4	4	13	0	1	0	0	0	0	7.44249	3.46574	50	50	50	50	3	3	3	6	1	1
100000000	13	1	0	14	3		35	10727	9	21	0	5	3	40	5	0	5	0	0	21	35	14	1	3300	213910	2	2290	1	4	4	13	1	0	0	0	0	0	9.28061	2.30259	50	50	50	50	3	5	4	7	1	1
100000000	13	1	0	15	3		35	24180	57	21	1	5	5	41	5	0	5	1	0	21	35	15	1	4227	332088	18	2433	1	4	4	13	1	0	0	0	0	0	10.0933	4.06044	50	100	50	50	4	4	5	7	1	1
100000000	13	1	0	16	3		35	2083	45	21	0	4	3	42	4	0	4	0	0	21	35	16	1	235	373848	15	2853	1	4	4	13	1	0	0	0	0	0	7.64205	3.82864	50	50	50	50	4	4	3	6	1	1
100000000	13	0	0	17	3		35	291	16	21	1	3	3	43	3	0	3	1	1	21	35	17	1	24	381610	12	3142	1	3	3	13	0	0	0	0	0	0	5.67675	2.83321	50	50	50	50	3	3	3	5	1	1
100000000	13	0	0	18	3		35	113	2	21	1	2	3	44	2	0	2	1	1	21	35	18	1	19	382121	0	3164	1	5	5	13	0	0	0	0	0	0	4.7362	1.09861	50	50	50	50	3	3	4	5	1	1
100000000	13	0	0	19	3		35	21887	11	21		3	3	45	3	0	3			21	35	19	1	4051	399101	1	3177	1	5	5	13	0	0	0	0	0	0	9.99369	2.48491	50	50	50	50	2	5	5	7	1	1
100000000	13	0	1	20	3		35	65605	279	21		4	3	46	4	0	4			21	35	20	1	11125	962513	23	3564	1	4	4	13	0	1	0	0	0	0	11.0914	5.63479	50	50	50	50	2	5	5	6	1	1
100000000	13	0	0	21	3		35	49684	62	21		3	3	47	3	0	3			21	35	21	1	6768	1400000	7	4258	1	4	4	13	0	0	0	0	0	0	10.8135	4.14314	50	50	50	50	3	3	3	7	1	1
100000000	13	0	0	22	3		35	37342	44	21		3	3	48	3	0	3			21	35	22	1	3573	1500000	7	4432	1	3	3	13	0	0	0	0	0	0	10.5279	3.80666	10	10	10	10	3	3	4	7	1	1
100000000	13	0	0	23	3		35	14692	18	21		2	3	49	2	0	2			21	35	23	1	1596	1600000	4	4553	1	3	3	13	0	0	0	0	0	0	9.59513	2.94444	50	50	50	50	3	3	4	6	1	1
100000000	13	0	0	24	3		35	103256	31	21		3	4	50	3	0	3			21	35	24	1	19059	1700000	2	4594	1	4	4	13	0	0	0	0	0	0	11.545	3.46574	50	50	50	50	3	3	4	4	1	1
100000000	13	0	0	25	3		35	260912	294	21		3	4	51	3	0	3			21	35	25	1	27676	2700000	28	5017	1	3	3	13	0	0	0	0	0	0	12.4719	5.68698	50	50	50	50	4	3	3	6	1	1
100000000	13	0	0	26	3		35	75922	177	21		3	3	52	3	0	3			21	35	26	1	8636	3100000	13	5718	1	3	3	13	0	0	0	0	0	0	11.2375	5.18178	10	10	10	10	3	3	3	8	1	1
100000000	27	0	0	1	4	24	24	33	2					53		0					24	1		3	92	0	0		1	1	27	0	0	0	1	1	0	3.52636	1.09861	1	0			4	4	3	6	0
100000000	13	0	0	2	4		24	115	5					54		0					24	2		40	300	1	6		3	3	13	0	0	0	1	1	0	4.75359	1.79176	20				2	2	2	5	0
100000000	13	1	0	3	4		24	642	13					55		0					24	3		199	1752	4	40		3	3	13	1	0	0	1	1	0	6.46615	2.63906	20				2	4	3	4	0
100000000	13	1	0	4	4		24	87	16					56		0					24	4		39	4929	11	171		1	1	13	1	0	0	1	1	0	4.47734	2.83321	20				1	4	3	6	0
100000000	13	0	0	5	4		24	56	4					57		0					24	5		25	5468	2	313		2	2	13	0	0	0	1	1	0	4.04305	1.60944	19	19			3	4	4	6	0
100000000	35	0	0	1	5	29	29	33	2					58		0					29	1	0	0	3	0	0	0	3	3	35	0	0	0	0	1	0	3.52636	1.09861	1	0			5	5	3	4	0	1
100000000	35	0	0	2	5		29	115	5					59		0					29	2	0	0	6	0	0	0	3	3	35	0	0	0	0	1	0	4.75359	1.79176	50				4	5	3	3	0	1
100000000	35	0	0	3	5		29	642	13					60		0					29	3	0	1	18	0	0	0	3	3	35	0	0	0	0	1	0	6.46615	2.63906	30				3	5	5	3	0	1
100000000	35	1	0	4	5		29	87	16					61		0					29	4	0	0	37	0	0	0	3	3	35	1	0	0	0	1	0	4.47734	2.83321	30				3	5	5	4	0	1
100000000	35	0	0	5	5		29	56	4					62		0					29	5	0	0	37	0	0	0	3	3	35	0	0	0	0	1	0	4.04305	1.60944	20	30			3	4	5	3	0	1
100000000	35	0	0	6	5		29	740	12	16		5	4	63	5	0	5			16	29	6	0	2	213	0	2	0	4	4	35	0	0	0	0	1	0	6.608	2.56495	10	10	10	10	5	5	3	6	0	1
100000000	35	0	0	7	5		29	2445	45	16		4	4	64	4	0	4			16	29	7	0	4	406	0	2	0	4	4	35	0	0	0	0	1	0	7.80221	3.82864	50	50	50	50	2	5	5	6	0	1
100000000	35	0	0	8	5		29	7161	78	16		2	2	65	2	0	2			16	29	8	0	19	779	0	5	0	4	4	35	0	0	0	0	1	0	8.87655	4.36945	50	50	50	50	3	5	5	6	0	1
100000000	35	0	0	10	5		29	1911	21	16		3	3	66	3	0	3			16	29	10	0	3	1402	0	43	0	4	4	35	0	0	0	0	1	0	7.55591	3.09104	50	50	50	50	5	5	5	6	0	1
100000000	35	0	0	11	5		29	5106	56	16		3	3	67	3	0	3			16	29	11	0	34	1673	0	43	0	4	4	35	0	0	0	0	1	0	8.53837	4.04305	50	50	50	50	3	5	4	4	0	1
100000000	35	0	0	12	5		29	3704	95	16	0	2	2	68	2	0	2	0	0	16	29	12	0	16	2881	0	60	0	4	4	35	0	0	0	0	1	0	8.21744	4.56435	50	50	50	50	2	5	5	6	0	1
100000000	35	0	0	13	5		29	1706	31	16	0	2	2	69	2	0	2	0	0	16	29	13	0	6	3125	1	77	0	4	4	35	0	0	0	0	1	0	7.44249	3.46574	50	50	50	50	3	5	4	6	0	1
100000000	35	0	0	14	5		29	10727	9	16	0	2	3	70	2	0	2	0	0	16	29	14	0	27	3280	0	80	0	4	4	35	0	0	0	0	1	0	9.28061	2.30259	50	50	50	50	3	5	4	6	0	1
100000000	35	0	0	15	5		29	24180	57	16	0	2	2	71	2	0	2	0	0	16	29	15	0	74	4705	0	85	0	4	4	35	0	0	0	0	1	0	10.0933	4.06044	50	50	50	50	3	5	3	6	0	1
100000000	35	0	0	16	5		29	2083	45	16	0	3	3	72	3	0	3	0	0	16	29	16	0	9	5544	0	89	0	4	4	35	0	0	0	0	1	0	7.64205	3.82864	50	50	50	50	3	5	4	4	0	1
100000000	35	0	0	17	5		29	291	16	16	0	1	2	73	1	0	1	0	0	16	29	17	0	10	5730	0	93	0	4	4	35	0	0	0	0	1	0	5.67675	2.83321	50	50	50	50	3	5	4	6	0	1
100000000	35	0	0	18	5		29	113	2	16	0	1	1	74	1	0	1	0	0	16	29	18	0	0	5788	0	93	0	4	4	35	0	0	0	0	1	0	4.7362	1.09861	50	50	50	50	2	5	4	6	0	1
100000000	35	0	1	19	5		29	21887	11	16		1	1	75	1	0	1			16	29	19	0	268	7702	0	93	0	4	4	35	0	1	0	0	1	0	9.99369	2.48491	50	50	50	50	1	5	4	6	0	1
100000000	35	0	0	20	5		29	65605	279	16		1	1	76	1	0	1			16	29	20	0	288	20346	2	123	0	4	4	35	0	0	0	0	1	0	11.0914	5.63479	50	50	50	50	3	5	5	6	0	1
100000000	35	0	0	21	5		29	49684	62	16		2	2	77	2	0	2			16	29	21	0	249	33658	0	170	0	4	4	35	0	0	0	0	1	0	10.8135	4.14314	50	50	50	50	1	5	4	6	0	1
100000000	35	0	0	22	5		29	37342	44	16		2	2	78	2	0	2			16	29	22	0	309	41803	0	175	0	4	4	35	0	0	0	0	1	0	10.5279	3.80666	50	50	50	50	2	5	4	6	0	1
100000000	42	0	0	1	6	37	37	33	2					79		0					37	1		0	0	0	0		3	3	42	0	0	0	0	0	0	3.52636	1.09861	50	0			1	1	3	7	1
100000000	42	0	0	3	6		37	642	13					80		0					37	3		1	14	0	0		3	3	42	0	0	0	0	0	0	6.46615	2.63906	15				1	3	3	4	1
100000000	42	1	0	4	6		37	87	16					81		0					37	4		0	17	0	1		3	3	42	1	0	0	0	0	0	4.47734	2.83321	5				2	3	2	4	1
100000000	42	0	0	5	6		37	56	4					82		0					37	5		0	17	0	1		3	3	42	0	0	0	0	0	0	4.04305	1.60944	2	3			1	2	1	4	1
100000000	22	0	0	1	7	43	43	33	2					83		0					43	1	1	0	3	0	0	1	6	6	22	0	0	0	0	0	0	3.52636	1.09861	50	0			2	5	5	2	0	1
100000000	22	0	0	2	7		43	115	5					84		0					43	2	1	0	3	0	0	1	6	6	22	0	0	0	0	0	0	4.75359	1.79176	30				3	5	4	2	0	1
100000000	22	0	0	3	7		43	642	13					85		0					43	3	1	4	36	0	0	1	6	6	22	0	0	0	0	0	0	6.46615	2.63906	60				4	5	5	1	0	1
100000000	22	1	0	4	7		43	87	16					86		0					43	4	1	0	72	0	1	1	6	6	22	1	0	0	0	0	0	4.47734	2.83321	50				3	5	4	3	0	1
100000000	22	0	0	5	7		43	56	4					87		0					43	5	1	0	77	0	1	1	6	6	22	0	0	0	0	0	0	4.04305	1.60944	30	50			4	5	4	6	0	1
100000000	22	0	0	6	7		43	740	12	21		5	5	88	5	0	5			21	43	6	1	3	588	0	2	1	6	6	22	0	0	0	0	0	0	6.608	2.56495	50	90	100	100	1	5	5	7	0	1
100000000	22	0	0	7	7		43	2445	45	21		5	5	89	5	0	5			21	43	7	1	41	1873	1	14	1	6	6	22	0	0	0	0	0	0	7.80221	3.82864	70	90	70	70	2	5	5	3	0	1
100000000	22	0	0	8	7		43	7161	78	21		5	5	90	5	0	5			21	43	8	1	90	3744	3	62	1	6	6	22	0	0	0	0	0	0	8.87655	4.36945	50	80	50	50	2	5	5	3	0	1
100000000	22	0	0	9	7		43	1444	79	21		5	5	91	5	0	5			21	43	9	1	32	4904	0	92	1	6	6	22	0	0	0	0	0	0	7.27586	4.38203	60	80	50	50	4	5	5	3	0	1
100000000	22	0	0	10	7		43	1911	21	21		5	5	92	5	0	5			21	43	10	1	27	5549	0	115	1	6	6	22	0	0	0	0	0	0	7.55591	3.09104	50	80	50	50	3	5	5	3	0	1
100000000	22	0	0	11	7		43	5106	56	21		5	5	93	5	0	5			21	43	11	1	28	6267	0	121	1	6	6	22	0	0	0	0	0	0	8.53837	4.04305	90	100	70	70	3	5	5	4	0	1
100000000	22	0	0	12	7		43	3704	95	21	0	5	5	94	5	0	5	0	0	21	43	12	1	55	8261	0	136	1	6	6	22	0	0	0	0	0	0	8.21744	4.56435	50	80	50	50	4	5	5	2	0	1
100000000	22	0	0	13	7		43	1706	31	21	0	5	5	95	5	0	5	0	0	21	43	13	1	48	9181	0	150	1	6	6	22	0	0	0	0	0	0	7.44249	3.46574	50	70	50	50	3	5	5	5	0	1
100000000	22	0	0	14	7		43	10727	9	21	0	5	5	96	5	0	5	0	0	21	43	14	1	121	10716	1	156	1	6	6	22	0	0	0	0	0	0	9.28061	2.30259	50	80	50	50	3	5	5	4	0	1
100000000	22	1	0	15	7		43	24180	57	21	0	5	5	97	5	0	5	0	0	21	43	15	1	640	20695	1	166	1	6	6	22	1	0	0	0	0	0	10.0933	4.06044	50	80	50	50	4	5	5	3	0	1
100000000	22	1	0	16	7		43	2083	45	21	0	5	5	98	5	0	5	0	0	21	43	16	1	32	26448	0	204	1	6	6	22	1	0	0	0	0	0	7.64205	3.82864	50	80	50	50	4	5	5	4	0	1
100000000	22	0	0	17	7		43	291	16	21	1	5	5	99	5	0	5	1	1	21	43	17	1	2	26742	0	209	1	5	5	22	0	0	0	0	0	0	5.67675	2.83321	53	80	30	30	4	5	5	3	0	1
100000000	22	0	0	18	7		43	113	2	21	1	5	5	100	5	0	5	1	1	21	43	18	1	0	26787	0	209	1	6	6	22	0	0	0	0	0	0	4.7362	1.09861	30	50	30	30	4	5	5	4	0	1
100000000	22	0	0	19	7		43	21887	11	21		5	5	101	5	0	5			21	43	19	1	515	28588	0	210	1	6	6	22	0	0	0	0	0	0	9.99369	2.48491	50	90	70	70	4	5	5	3	0	1
100000000	22	0	1	20	7		43	65605	279	21		5	5	102	5	0	5			21	43	20	1	1569	85022	11	322	1	6	6	22	0	1	0	0	0	0	11.0914	5.63479	50	90	90	90	4	5	5	2	0	1
100000000	22	0	0	21	7		43	49684	62	21		5	5	103	5	0	5			21	43	21	1	919	136237	0	389	1	6	6	22	0	0	0	0	0	0	10.8135	4.14314	30	90	50	50	3	5	5	5	0	1
100000000	22	0	0	22	7		43	37342	44	21		5	5	104	5	0	5			21	43	22	1	1030	162888	2	406	1	6	6	22	0	0	0	0	0	0	10.5279	3.80666	30	70	50	50	3	5	5	2	0	1
100000000	22	0	0	23	7		43	14692	18	21		5	5	105	5	0	5			21	43	23	1	214	175991	0	420	1	6	6	22	0	0	0	0	0	0	9.59513	2.94444	40	60	50	50	3	5	5	1	0	1
100000000	22	0	0	24	7		43	103256	31	21		5	5	106	5	0	5			21	43	24	1	2239	195879	0	425	1	6	6	22	0	0	0	0	0	0	11.545	3.46574	30	90	50	50	3	5	5	1	0	1
100000000	22	0	0	25	7		43	260912	294	21		5	5	107	5	0	5			21	43	25	1	7100	364533	2	568	1	6	6	22	0	0	0	0	0	0	12.4719	5.68698	50	80	80	80	4	5	5	1	0	1
100000000	22	0	0	26	7		43	75922	177	21		5	5	108	5	0	5			21	43	26	1	2132	474329	1	727	1	6	6	22	0	0	0	0	0	0	11.2375	5.18178	50	80	80	80	3	5	5	1	0	1
100000000	9	0	0	1	8	59	59	33	2					109		0					59	1	1	0	2	0	0	1	3	3	9	0	0	0	0	0	0	3.52636	1.09861	0	0			1	1	5	3	0
100000000	9	0	0	3	8		59	642	13					110		0					59	3	1	1	32	0	0	1	4	4	9	0	0	0	0	0	0	6.46615	2.63906	50				5	5	5	8	0
100000000	9	1	0	4	8		59	87	16					111		0					59	4	1	1	56	0	0	1	4	4	9	1	0	0	0	0	0	4.47734	2.83321	50				3	5	5	8	0
100000000	9	0	0	5	8		59	56	4					112		0					59	5	1	0	66	0	0	1	3	3	9	0	0	0	0	0	0	4.04305	1.60944	50	50			1	5	5	7	0
100000000	9	0	0	6	8		59	740	12	20		5	5	113	5	0	5			20	59	6	1	3	476	0	1	1	3	3	9	0	0	0	0	0	0	6.608	2.56495	10	50	5	5	1	5	5	8	0
100000000	9	0	0	7	8		59	2445	45	20		5	3	114	5	0	5			20	59	7	1	17	719	0	2	1	3	3	9	0	0	0	0	0	0	7.80221	3.82864	50	80	50	50	1	5	5	8	0
100000000	9	1	0	8	8		59	7161	78	20		5	3	115	5	0	5			20	59	8	1	96	3012	1	17	1	3	3	9	1	0	0	0	0	0	8.87655	4.36945	50	50	50	50	1	5	5	7	0
100000000	9	0	0	9	8		59	1444	79	20		5	3	116	5	0	5			20	59	9	1	9	3990	0	60	1	3	3	9	0	0	0	0	0	0	7.27586	4.38203	25	25	25	25	1	5	5	8	0
100000000	9	0	0	10	8		59	1911	21	20		5	3	117	5	0	5			20	59	10	1	16	4467	0	70	1	3	3	9	0	0	0	0	0	0	7.55591	3.09104	10	70	10	10	1	5	5	8	0
100000000	9	0	0	11	8		59	5106	56	20		3	1	118	3	0	3			20	59	11	1	23	5173	0	70	1	3	3	9	0	0	0	0	0	0	8.53837	4.04305	30	50	50	50	1	5	5	8	0
100000000	9	0	0	12	8		59	3704	95	20	0	2	1	119	2	0	2	0	0	20	59	12	1	52	6278	3	78	1	3	3	9	0	0	0	0	0	0	8.21744	4.56435	25	25	25	25	1	5	5	6	0
100000000	9	0	0	13	8		59	1706	31	20	0	5	1	120	5	0	5	0	0	20	59	13	1	27	6902	0	81	1	3	3	9	0	0	0	0	0	0	7.44249	3.46574	25	25	25	25	1	5	5	7	0
100000000	9	0	0	14	8		59	10727	9	20	0	5	5	121	5	0	5	0	0	20	59	14	1	120	8154	1	85	1	3	3	9	0	0	0	0	0	0	9.28061	2.30259	50	50	0	0	1	5	5	7	0
100000000	9	1	0	15	8		59	24180	57	20	1	5	5	122	5	0	5	1	0	20	59	15	1	167	12691	2	102	1	3	3	9	1	0	0	0	0	0	10.0933	4.06044	25	25	25	25	3	5	5	8	0
100000000	9	1	0	16	8		59	2083	45	20	1	5	5	123	5	0	5	1	1	20	59	16	1	17	15073	0	111	1	3	3	9	1	0	0	0	0	0	7.64205	3.82864	25	25	25	25	5	5	5	7	0
100000000	9	0	0	17	8		59	291	16	20	1	5	5	124	5	0	5	1	1	20	59	17	1	2	15443	0	116	1	3	3	9	0	0	0	0	0	0	5.67675	2.83321	30	50	10	10	1	5	5	8	0
100000000	9	0	0	18	8		59	113	2	20	1	5	1	125	5	0	5	1	1	20	59	18	1	0	15479	0	117	1	3	3	9	0	0	0	0	0	0	4.7362	1.09861	25	25	25	25	1	5	5	8	0
100000000	9	0	0	19	8		59	21887	11	20		4	1	126	4	0	4			20	59	19	1	199	16587	0	118	1	3	3	9	0	0	0	0	0	0	9.99369	2.48491	25	25	25	25	1	5	5	7	0
100000000	9	0	1	20	8		59	65605	279	20		5	3	127	5	0	5			20	59	20	1	778	43489	3	176	1	3	3	9	0	1	0	0	0	0	11.0914	5.63479	25	25	25	25	1	5	5	8	0
100000000	9	0	0	21	8		59	49684	62	20		5	3	128	5	0	5			20	59	21	1	650	72094	1	258	1	3	3	9	0	0	0	0	0	0	10.8135	4.14314	0	100	0	0	1	5	4	9	0
100000000	9	0	0	22	8		59	37342	44	20		5	5	129	5	0	5			20	59	22	1	392	88379	0	271	1	3	3	9	0	0	0	0	0	0	10.5279	3.80666	25	25	25	25	1	5	5	8	0
100000000	9	0	0	23	8		59	14692	18	20		5	3	130	5	0	5			20	59	23	1	131	92890	0	274	1	3	3	9	0	0	0	0	0	0	9.59513	2.94444	25	25	25	25	1	5	5	8	0
100000000	9	0	0	24	8		59	103256	31	20		5	3	131	5	0	5			20	59	24	1	774	99325	1	282	1	3	3	9	0	0	0	0	0	0	11.545	3.46574	25	25	25	25	1	5	5	8	0
100000000	9	0	0	25	8		59	260912	294	20		4	1	132	4	0	4			20	59	25	1	2544	170963	13	387	1	3	3	9	0	0	0	0	0	0	12.4719	5.68698	25	25	25	25	1	5	5	8	0
100000000	11	0	0	1	9	26	26	33	2					133		0					26	1	0	2	22	0	0	0	4	4	11	0	0	0	0	1	0	3.52636	1.09861	40	0			2	3	3	7	0	1
100000000	11	1	0	3	9		26	642	13					134		0					26	3	0	53	338	1	6	0	3	3	11	1	0	0	0	1	0	6.46615	2.63906	50				3	3	3	1	0	1
100000000	11	1	0	4	9		26	87	16					135		0					26	4	0	11	942	0	41	0	3	3	11	1	0	0	0	1	0	4.47734	2.83321	30				4	4	3	1	0	1
100000000	11	0	0	5	9		26	56	4					136		0					26	5	0	2	1016	0	51	0	3	3	11	0	0	0	0	1	0	4.04305	1.60944	10	10			1	5	4	2	0	1
100000000	11	0	0	6	9		26	740	12	16		5	5	137	5	0	5			16	26	6	0	40	5558	1	104	0	4	4	11	0	0	0	0	1	0	6.608	2.56495	30	50	30	30	2	5	3	6	0	1
100000000	11	1	0	8	9		26	7161	78	16		5	5	138	5	0	5			16	26	8	0	489	19761	2	260	0	3	3	11	1	0	0	0	1	0	8.87655	4.36945	50	50	50	50	2	5	3	6	0	1
100000000	11	1	0	9	9		26	1444	79	16		5	5	139	5	0	5			16	26	9	0	130	28095	5	490	0	3	3	11	1	0	0	0	1	0	7.27586	4.38203	20	20	40	40	2	5	3	6	0	1
100000000	11	0	0	10	9		26	1911	21	16		4	5	140	4	0	4			16	26	10	0	121	31978	0	691	0	4	4	11	0	0	0	0	1	0	7.55591	3.09104	10	10	10	10	3	5	3	6	0	1
100000000	11	0	1	12	9		26	3704	95	16	0	4	5	141	4	0	4	0	0	16	26	12	0	105	43430	3	782	0	3	3	11	0	1	0	0	1	0	8.21744	4.56435	30	30	20	20	2	5	3	5	0	1
100000000	11	0	1	13	9		26	1706	31	16	0	4	5	142	4	0	4	0	0	16	26	13	0	100	46000	1	830	0	3	3	11	0	1	0	0	1	0	7.44249	3.46574	10	10	20	20	2	1	3	5	0	1
100000000	11	1	0	14	9		26	10727	9	16	0	2	5	143	2	0	2	0	0	16	26	14	0	853	55904	0	848	0	4	4	11	1	0	0	0	1	0	9.28061	2.30259	30	30	30	30	3	5	3	6	0	1
100000000	11	1	0	15	9		26	24180	57	16	0	4	5	144	4	0	4	0	0	16	26	15	0	1524	95878	5	887	0	3	3	11	1	0	0	0	1	0	10.0933	4.06044	40	40	60	60	4	5	3	4	0	1
100000000	11	1	0	16	9		26	2083	45	16	0	3	5	145	3	0	3	0	0	16	26	16	0	141	113903	4	992	0	4	4	11	1	0	0	0	1	0	7.64205	3.82864	50	50	50	50	2	5	3	4	0	1
100000000	11	0	0	17	9		26	291	16	16	0	3	5	146	3	0	3	0	0	16	26	17	0	12	115581	1	1042	0	4	4	11	0	0	0	0	1	0	5.67675	2.83321	10	20	5	5	3	5	2	5	0	1
100000000	11	0	0	18	9		26	113	2	16	0	3	5	147	3	0	3	0	0	16	26	18	0	6	115807	0	1056	0	3	3	11	0	0	0	0	1	0	4.7362	1.09861	20	20	10	10	4	4	4	6	0	1
100000000	11	0	0	19	9		26	21887	11	16		3	4	148	3	0	3			16	26	19	0	955	120258	1	1060	0	4	4	11	0	0	0	0	1	0	9.99369	2.48491	40	40	30	30	4	5	3	2	0	1
100000000	11	0	1	20	9		26	65605	279	16		3	4	149	3	0	3			16	26	20	0	3304	300241	9	1161	0	3	3	11	0	1	0	0	1	0	11.0914	5.63479	50	50	50	50	3	5	3	7	0	1
100000000	11	0	0	21	9		26	49684	62	16		2	4	150	2	0	2			16	26	21	0	3024	478865	1	1419	0	3	3	11	0	0	0	0	1	0	10.8135	4.14314	50	50	50	50	3	5	3	1	0	1
100000000	11	0	0	22	9		26	37342	44	16		3	5	151	3	0	3			16	26	22	0	1358	539548	9	1553	0	1	1	11	0	0	0	0	1	0	10.5279	3.80666	50	50	50	50	3	5	3	5	0	1
100000000	11	0	0	24	9		26	103256	31	16		3	5	152	3	0	3			16	26	24	0	5755	608791	1	1668	0	3	3	11	0	0	0	0	1	0	11.545	3.46574	50	50	50	50	3	5	3	4	0	1
100000000	4	0	0	1	10	73	73	33	2					153		0					73	1	1	0	1	0	0	1	3	3	4	0	0	1	0	0	1	3.52636	1.09861	40	0			5	5	5	8	1	1
100000000	4	0	0	2	10		73	115	5					154		0					73	2	1	0	2	0	0	1	3	3	4	0	0	1	0	0	1	4.75359	1.79176	10				5	5	4	8	1	1
100000000	4	1	0	4	10		73	87	16					155		0					73	4	1	0	88	0	0	1	4	4	4	1	0	1	0	0	1	4.47734	2.83321	5				5	5	5	8	1	1
100000000	4	0	0	5	10		73	56	4					156		0					73	5	1	0	88	0	1	1	4	4	4	0	0	1	0	0	1	4.04305	1.60944	40	40			5	5	5	8	1	1
100000000	4	0	0	6	10		73	740	12	21		5	5	157	5	0	5			21	73	6	1	20	565	0	2	1	6	6	4	0	0	1	0	0	1	6.608	2.56495	30	80	50	50	5	5	5	7	1	1
100000000	4	0	0	7	10		73	2445	45	21		5	5	158	5	0	5			21	73	7	1	21	1272	0	10	1	4	4	4	0	0	1	0	0	1	7.80221	3.82864	50	80	50	50	5	5	5	8	1	1
100000000	4	0	0	8	10		73	7161	78	21		5	5	159	5	0	5			21	73	8	1	52	2865	1	18	1	6	6	4	0	0	1	0	0	1	8.87655	4.36945	25	60	20	20	4	5	5	8	1	1
100000000	4	0	0	9	10		73	1444	79	21		5	5	160	5	0	5			21	73	9	1	2	3521	0	23	1	6	6	4	0	0	1	0	0	1	7.27586	4.38203	25	50	5	5	5	5	5	8	1	1
100000000	4	0	0	10	10		73	1911	21	21		5	5	161	5	0	5			21	73	10	1	171	5059	0	27	1	5	5	4	0	0	1	0	0	1	7.55591	3.09104	50	50	5	5	5	5	5	7	1	1
100000000	4	0	1	11	10		73	5106	56	21		5	5	162	5	0	5			21	73	11	1	25	7834	3	57	1	5	5	4	0	1	1	0	0	1	8.53837	4.04305	50	50	5	5	5	5	5	8	1	1
100000000	4	0	0	12	10		73	3704	95	21	0	5	5	163	5	0	5	0	0	21	73	12	1	22	8823	0	83	1	6	6	4	0	0	1	0	0	1	8.21744	4.56435	30	60	30	30	4	5	5	8	1	1
100000000	4	0	0	13	10		73	1706	31	21	1	5	5	164	5	0	5	1	0	21	73	13	1	8	9099	0	88	1	6	6	4	0	0	1	0	0	1	7.44249	3.46574	25	50	5	5	5	5	5	8	1	1
100000000	4	0	0	14	10		73	10727	9	21	1	5	5	165	5	0	5	1	1	21	73	14	1	50	9841	0	91	1	6	6	4	0	0	1	0	0	1	9.28061	2.30259	50	80	40	40	4	5	5	8	1	1
100000000	4	1	0	15	10		73	24180	57	21	1	5	5	166	5	0	5	1	1	21	73	15	1	203	14192	2	99	1	4	4	4	1	0	1	0	0	1	10.0933	4.06044	50	80	5	5	4	5	5	8	1	1
100000000	4	0	1	16	10		73	2083	45	21	1	5	5	167	5	0	5	1	1	21	73	16	1	25	16097	1	116	1	6	6	4	0	1	1	0	0	1	7.64205	3.82864	30	50	20	20	4	5	5	9	1	1
100000000	4	0	0	17	10		73	291	16	21	1	5	5	168	5	0	5	1	1	21	73	17	1	2	16261	0	118	1	4	4	4	0	0	1	0	0	1	5.67675	2.83321	25	50	30	30	5	5	5	8	1	1
100000000	4	0	0	18	10		73	113	2	21	1	5	5	169	5	0	5	1	1	21	73	18	1	0	16280	0	118	1	6	6	4	0	0	1	0	0	1	4.7362	1.09861	25	60	50	50	4	5	5	8	1	1
100000000	4	0	0	19	10		73	21887	11	21		5	5	170	5	0	5			21	73	19	1	76	16618	0	118	1	4	4	4	0	0	1	0	0	1	9.99369	2.48491	50	80	50	50	5	5	5	8	1	1
100000000	4	0	0	20	10		73	65605	279	21		5	5	171	5	0	5			21	73	20	1	611	38562	3	138	1	4	4	4	0	0	1	0	0	1	11.0914	5.63479	25	80	25	25	4	5	5	8	1	1
100000000	4	0	0	21	10		73	49684	62	21		5	5	172	5	0	5			21	73	21	1	506	66642	1	180	1	5	5	4	0	0	1	0	0	1	10.8135	4.14314	50	80	50	50	4	5	5	8	1	1
100000000	4	0	0	22	10		73	37342	44	21		5	5	173	5	0	5			21	73	22	1	570	82834	0	194	1	5	5	4	0	0	1	0	0	1	10.5279	3.80666	50	60	60	60	5	5	5	8	1	1
100000000	4	0	0	23	10		73	14692	18	21		5	5	174	5	0	5			21	73	23	1	217	91290	0	198	1	5	5	4	0	0	1	0	0	1	9.59513	2.94444	25	50	50	50	4	5	5	8	1	1
100000000	4	0	0	24	10		73	103256	31	21		5	5	175	5	0	5			21	73	24	1	851	100858	2	204	1	4	4	4	0	0	1	0	0	1	11.545	3.46574	30	50	30	30	4	5	5	8	1	1
100000000	4	0	0	25	10		73	260912	294	21		5	5	176	5	0	5			21	73	25	1	4567	190661	2	263	1	4	4	4	0	0	1	0	0	1	12.4719	5.68698	30	50	30	30	4	5	5	9	1	1
100000000	4	0	0	26	10		73	75922	177	21		5	3	177	5	0	5			21	73	26	1	930	248552	3	375	1	4	4	4	0	0	1	0	0	1	11.2375	5.18178	50	60	50	50	5	5	5	8	1	1
100000000	42	0	0	1	11	37	37	33	2					178		0					37	1	1	0	0	0	0	1	3	3	42	0	0	0	0	0	0	3.52636	1.09861	0	0			2	5	5	9	0	1
100000000	42	0	0	2	11		37	115	5					179		0					37	2	1	0	2	0	0	1	2	2	42	0	0	0	0	0	0	4.75359	1.79176	20				1	3	4	9	0	1
100000000	42	0	0	3	11		37	642	13					180		0					37	3	1	1	14	0	0	1	3	3	42	0	0	0	0	0	0	6.46615	2.63906	10				3	5	5	8	0	1
100000000	42	1	0	4	11		37	87	16					181		0					37	4	1	0	17	0	1	1	3	3	42	1	0	0	0	0	0	4.47734	2.83321	5				4	5	4	9	0	1
100000000	42	0	0	5	11		37	56	4					182		0					37	5	1	0	17	0	1	1	3	3	42	0	0	0	0	0	0	4.04305	1.60944	0	20			1	5	4	8	0	1
100000000	42	0	0	6	11		37	740	12	21		4	5	183	4	0	4			21	37	6	1	1	243	0	3	1	3	3	42	0	0	0	0	0	0	6.608	2.56495	5	5	5	5	1	5	4	9	0	1
100000000	42	0	0	7	11		37	2445	45	21		3	5	184	3	0	3			21	37	7	1	0	273	0	3	1	3	3	42	0	0	0	0	0	0	7.80221	3.82864	5	15	5	5	1	5	5	9	0	1
100000000	42	0	0	8	11		37	7161	78	21		3	4	185	3	0	3			21	37	8	1	37	1194	0	12	1	3	3	42	0	0	0	0	0	0	8.87655	4.36945	5	10	5	5	1	5	4	9	0	1
100000000	42	0	0	9	11		37	1444	79	21		2	4	186	2	0	2			21	37	9	1	2	1588	0	36	1	3	3	42	0	0	0	0	0	0	7.27586	4.38203	5	12	10	10	1	5	4	9	0	1
100000000	42	0	0	10	11		37	1911	21	21		2	4	187	2	0	2			21	37	10	1	0	1617	0	38	1	3	3	42	0	0	0	0	0	0	7.55591	3.09104	3	8	5	5	1	5	4	7	0	1
100000000	42	0	0	11	11		37	5106	56	21		2	4	188	2	0	2			21	37	11	1	35	1887	0	40	1	3	3	42	0	0	0	0	0	0	8.53837	4.04305	3	8	5	5	1	5	5	7	0	1
100000000	42	0	0	12	11		37	3704	95	21	0	3	4	189	3	0	3	0	0	21	37	12	1	7	2864	0	63	1	3	3	42	0	0	0	0	0	0	8.21744	4.56435	3	5	5	5	1	5	5	8	0	1
100000000	42	0	0	13	11		37	1706	31	21	0	4	5	190	4	0	4	0	0	21	37	13	1	9	3139	0	69	1	3	3	42	0	0	0	0	0	0	7.44249	3.46574	5	8	8	8	1	5	4	9	0	1
100000000	42	0	0	14	11		37	10727	9	21	0	4	5	191	4	0	4	0	0	21	37	14	1	39	3444	0	69	1	3	3	42	0	0	0	0	0	0	9.28061	2.30259	3	8	5	5	1	5	5	6	0	1
100000000	42	0	1	15	11		37	24180	57	21	1	4	5	192	4	0	4	1	0	21	37	15	1	65	5045	0	69	1	3	3	42	0	1	0	0	0	0	10.0933	4.06044	3	3	8	8	1	5	5	8	0	1
100000000	42	0	0	16	11		37	2083	45	21	1	4	5	193	4	0	4	1	1	21	37	16	1	5	5946	0	71	1	3	3	42	0	0	0	0	0	0	7.64205	3.82864	2	5	5	5	1	5	5	8	0	1
100000000	42	0	0	17	11		37	291	16	21	1	5	5	194	5	0	5	1	1	21	37	17	1	5	6110	0	73	1	3	3	42	0	0	0	0	0	0	5.67675	2.83321	1	2	3	3	1	5	5	8	0	1
100000000	42	0	0	18	11		37	113	2	21	1	5	5	195	5	0	5	1	1	21	37	18	1	0	6119	0	73	1	3	3	42	0	0	0	0	0	0	4.7362	1.09861	0	1	3	3	1	5	5	8	0	1
100000000	42	0	0	19	11		37	21887	11	21		4	5	196	4	0	4			21	37	19	1	163	6769	0	73	1	3	3	42	0	0	0	0	0	0	9.99369	2.48491	2	5	4	4	1	5	4	7	0	1
100000000	42	0	1	20	11		37	65605	279	21		5	5	197	5	0	5			21	37	20	1	423	25037	2	107	1	3	3	42	0	1	0	0	0	0	11.0914	5.63479	2	5	5	5	1	5	4	8	0	1
100000000	42	0	0	21	11		37	49684	62	21		5	5	198	5	0	5			21	37	21	1	524	39840	0	118	1	4	4	42	0	0	0	0	0	0	10.8135	4.14314	3	5	8	8	1	5	5	9	0	1
100000000	42	0	0	22	11		37	37342	44	21		4	4	199	4	0	4			21	37	22	1	419	54908	0	124	1	3	3	42	0	0	0	0	0	0	10.5279	3.80666	2	2	3	3	1	5	5	9	0	1
100000000	42	0	0	23	11		37	14692	18	21		3	5	200	3	0	3			21	37	23	1	230	62782	0	124	1	3	3	42	0	0	0	0	0	0	9.59513	2.94444	1	2	3	3	1	5	5	9	0	1
100000000	42	0	0	24	11		37	103256	31	21		5	5	201	5	0	5			21	37	24	1	830	74203	0	129	1	3	3	42	0	0	0	0	0	0	11.545	3.46574	3	5	3	3	1	5	5	8	0	1
100000000	42	0	0	25	11		37	260912	294	21		5	5	202	5	0	5			21	37	25	1	4610	150005	6	196	1	3	3	42	0	0	0	0	0	0	12.4719	5.68698	2	5	5	5	1	4	5	6	0	1
100000000	42	0	0	26	11		37	75922	177	21		4	5	203	4	0	4			21	37	26	1	618	205758	3	317	1	3	3	42	0	0	0	0	0	0	11.2375	5.18178	8	9	10	10	1	5	5	7	0	1
100000000	4	0	0	1	12	20	20	33	2					204		0					20	1	0	0	1	0	0	0	3	3	4	0	0	0	1	1	0	3.52636	1.09861	0	1			3	5	5	6	0	1
100000000	4	0	0	2	12		20	115	5					205		0					20	2	0	0	2	0	0	0	3	3	4	0	0	0	1	1	0	4.75359	1.79176	50				3	3	3	6	0	1
100000000	4	0	0	3	12		20	642	13					206		0					20	3	0	2	38	0	0	0	4	4	4	0	0	0	1	1	0	6.46615	2.63906	50				5	5	5	5	0	1
100000000	4	1	0	4	12		20	87	16					207		0					20	4	0	0	88	0	0	0	3	3	4	1	0	0	1	1	0	4.47734	2.83321	50				4	5	5	6	0	1
100000000	4	0	0	5	12		20	56	4					208		0					20	5	0	0	88	0	1	0	3	3	4	0	0	0	1	1	0	4.04305	1.60944	50	50			5	5	5	6	0	1
100000000	4	0	0	6	12		20	740	12	21		4	3	209	4	0	4			21	20	6	0	20	565	0	2	0	6	6	4	0	0	0	1	1	0	6.608	2.56495	30	30	40	40	5	5	5	6	0	1
100000000	4	0	0	7	12		20	2445	45	21		5	3	210	5	0	5			21	20	7	0	21	1272	0	10	0	6	6	4	0	0	0	1	1	0	7.80221	3.82864	100	100	100	100	3	5	3	1	0	1
100000000	4	0	0	8	12		20	7161	78	21		5	3	211	5	0	5			21	20	8	0	52	2865	1	18	0	6	6	4	0	0	0	1	1	0	8.87655	4.36945	50	100	50	50	5	5	3	6	0	1
100000000	4	0	0	9	12		20	1444	79	21		5	3	212	5	0	5			21	20	9	0	2	3521	0	23	0	6	6	4	0	0	0	1	1	0	7.27586	4.38203	50	50	50	50	5	4	5	6	0	1
100000000	4	0	0	10	12		20	1911	21	21		3	3	213	3	0	3			21	20	10	0	171	5059	0	27	0	6	6	4	0	0	0	1	1	0	7.55591	3.09104	50	60	60	60	5	5	5	5	0	1
100000000	4	0	1	11	12		20	5106	56	21		3	3	214	3	0	3			21	20	11	0	25	7834	3	57	0	6	6	4	0	1	0	1	1	0	8.53837	4.04305	100	100	100	100	5	5	5	3	0	1
100000000	4	0	0	12	12		20	3704	95	21	0	3	3	215	3	0	3	0	0	21	20	12	0	22	8823	0	83	0	6	6	4	0	0	0	1	1	0	8.21744	4.56435	100	100	100	100	3	5	5	5	0	1
100000000	4	0	0	13	12		20	1706	31	21	0	3	3	216	3	0	3	0	0	21	20	13	0	8	9099	0	88	0	6	6	4	0	0	0	1	1	0	7.44249	3.46574	100	100	100	100	5	5	5	5	0	1
100000000	4	0	0	14	12		20	10727	9	21	0	3	5	217	3	0	3	0	0	21	20	14	0	50	9841	0	91	0	6	6	4	0	0	0	1	1	0	9.28061	2.30259	100	100	100	100	5	5	5	5	0	1
100000000	4	1	0	15	12		20	24180	57	21	0	5	3	218	5	0	5	0	0	21	20	15	0	203	14192	2	99	0	6	6	4	1	0	0	1	1	0	10.0933	4.06044	100	100	100	100	5	5	5	5	0	1
100000000	4	0	1	16	12		20	2083	45	21	0	5	3	219	5	0	5	0	0	21	20	16	0	25	16097	1	116	0	6	6	4	0	1	0	1	1	0	7.64205	3.82864	100	100	90	90	5	5	5	5	0	1
100000000	4	0	0	17	12		20	291	16	21	0	3	3	220	3	0	3	0	0	21	20	17	0	2	16261	0	118	0	6	6	4	0	0	0	1	1	0	5.67675	2.83321	100	100	90	90	5	5	5	5	0	1
100000000	4	0	0	18	12		20	113	2	21	0	5	3	221	5	0	5	0	0	21	20	18	0	0	16280	0	118	0	6	6	4	0	0	0	1	1	0	4.7362	1.09861	100	100	90	90	4	5	5	5	0	1
100000000	4	0	0	19	12		20	21887	11	21		5	3	222	5	0	5			21	20	19	0	76	16618	0	118	0	6	6	4	0	0	0	1	1	0	9.99369	2.48491	100	100	90	90	4	5	5	5	0	1
100000000	4	0	0	20	12		20	65605	279	21		5	5	223	5	0	5			21	20	20	0	611	38562	3	138	0	6	6	4	0	0	0	1	1	0	11.0914	5.63479	100	100	90	90	5	5	5	5	0	1
100000000	4	0	0	21	12		20	49684	62	21		5	3	224	5	0	5			21	20	21	0	506	66642	1	180	0	6	6	4	0	0	0	1	1	0	10.8135	4.14314	100	100	90	90	3	5	5	5	0	1
100000000	4	0	0	22	12		20	37342	44	21		1	3	225	1	0	1			21	20	22	0	570	82834	0	194	0	6	6	4	0	0	0	1	1	0	10.5279	3.80666	100	100	90	90	2	5	5	5	0	1
100000000	4	0	0	23	12		20	14692	18	21		5	3	226	5	0	5			21	20	23	0	217	91290	0	198	0	6	6	4	0	0	0	1	1	0	9.59513	2.94444	100	100	90	90	5	5	4	5	0	1
100000000	4	0	0	24	12		20	103256	31	21		5	4	227	5	0	5			21	20	24	0	851	100858	2	204	0	6	6	4	0	0	0	1	1	0	11.545	3.46574	100	100	90	90	3	5	5	5	0	1
100000000	4	0	0	25	12		20	260912	294	21		1	3	228	1	0	1			21	20	25	0	4567	190661	2	263	0	6	6	4	0	0	0	1	1	0	12.4719	5.68698	100	100	90	90	5	5	5	5	0	1
100000000	4	0	0	26	12		20	75922	177	21		5	3	229	5	0	5			21	20	26	0	930	248552	3	375	0	6	6	4	0	0	0	1	1	0	11.2375	5.18178	100	100	90	90	3	5	5	6	0	1
100000000	13	0	0	1	13	29	29	33	2					230		0					29	1	1	2	77	0	2	1	4	4	13	0	0	0	0	1	0	3.52636	1.09861	65	0			4	5	5	7	1	1
100000000	13	0	0	2	13		29	115	5					231		0					29	2	1	40	300	1	6	1	3	3	13	0	0	0	0	1	0	4.75359	1.79176	75				4	3	4	7	1	1
100000000	13	1	0	3	13		29	642	13					232		0					29	3	1	199	1752	4	40	1	3	3	13	1	0	0	0	1	0	6.46615	2.63906	75				5	5	4	8	1	1
100000000	13	1	0	4	13		29	87	16					233		0					29	4	1	39	4929	11	171	1	4	4	13	1	0	0	0	1	0	4.47734	2.83321	60				5	5	4	5	1	1
100000000	13	0	0	5	13		29	56	4					234		0					29	5	1	25	5468	2	313	1	4	4	13	0	0	0	0	1	0	4.04305	1.60944	60	80			5	5	5	9	1	1
100000000	13	0	0	6	13		29	740	12	21		5	5	235	5	0	5			21	29	6	1	186	29688	3	445	1	3	3	13	0	0	0	0	1	0	6.608	2.56495	50	80	50	50	4	5	5	6	1	1
100000000	13	0	0	7	13		29	2445	45	21		5	5	236	5	0	5			21	29	7	1	459	42805	8	509	1	4	4	13	0	0	0	0	1	0	7.80221	3.82864	70	90	50	50	3	5	5	7	1	1
100000000	13	1	0	8	13		29	7161	78	21		5	3	237	5	0	5			21	29	8	1	2044	82794	10	717	1	3	3	13	1	0	0	0	1	0	8.87655	4.36945	50	99	20	20	3	5	5	4	1	1
100000000	13	1	0	9	13		29	1444	79	21		4	4	238	4	0	4			21	29	9	1	378	108337	19	1183	1	3	3	13	1	0	0	0	1	0	7.27586	4.38203	80	50	50	50	4	5	5	5	1	1
100000000	13	0	0	10	13		29	1911	21	21		4	4	239	4	0	4			21	29	10	1	420	118461	6	1667	1	3	3	13	0	0	0	0	1	0	7.55591	3.09104	50	90	50	50	5	5	5	6	1	1
100000000	13	1	0	11	13		29	5106	56	21		4	4	240	4	0	4			21	29	11	1	759	133662	5	1869	1	3	3	13	1	0	0	0	1	0	8.53837	4.04305	50	99	40	40	4	5	5	8	1	1
100000000	13	1	0	12	13		29	3704	95	21	0	5	4	241	5	0	5	0	0	21	29	12	1	614	159708	6	2048	1	3	3	13	1	0	0	0	1	0	8.21744	4.56435	50	75	50	50	5	5	5	8	1	1
100000000	13	0	1	13	13		29	1706	31	21	0	4	4	242	4	0	4	0	0	21	29	13	1	562	171507	2	2218	1	3	3	13	0	1	0	0	1	0	7.44249	3.46574	50	75	50	50	5	5	5	8	1	1
100000000	13	1	0	14	13		29	10727	9	21	0	5	5	243	5	0	5	0	0	21	29	14	1	3300	213910	2	2290	1	3	3	13	1	0	0	0	1	0	9.28061	2.30259	50	95	50	50	2	5	5	7	1	1
100000000	13	1	0	15	13		29	24180	57	21	0	5	3	244	5	0	5	0	0	21	29	15	1	4227	332088	18	2433	1	3	3	13	1	0	0	0	1	0	10.0933	4.06044	50	80	50	50	4	5	5	8	1	1
100000000	13	1	0	16	13		29	2083	45	21	1	5	4	245	5	0	5	1	0	21	29	16	1	235	373848	15	2853	1	3	3	13	1	0	0	0	1	0	7.64205	3.82864	50	50	50	50	4	5	5	8	1	1
100000000	13	0	0	17	13		29	291	16	21	1	5	3	246	5	0	5	1	1	21	29	17	1	24	381610	12	3142	1	3	3	13	0	0	0	0	1	0	5.67675	2.83321	50	50	50	50	4	5	5	8	1	1
100000000	13	0	0	18	13		29	113	2	21	1	5	3	247	5	0	5	1	1	21	29	18	1	19	382121	0	3164	1	3	3	13	0	0	0	0	1	0	4.7362	1.09861	50	50	50	50	5	5	5	9	1	1
100000000	13	0	0	19	13		29	21887	11	21		5	5	248	5	0	5			21	29	19	1	4051	399101	1	3177	1	3	3	13	0	0	0	0	1	0	9.99369	2.48491	50	50	50	50	3	5	5	8	1	1
100000000	13	0	1	20	13		29	65605	279	21		5	3	249	5	0	5			21	29	20	1	11125	962513	23	3564	1	3	3	13	0	1	0	0	1	0	11.0914	5.63479	50	50	50	50	5	5	5	8	1	1
100000000	13	0	0	21	13		29	49684	62	21		5	2	250	5	0	5			21	29	21	1	6768	1400000	7	4258	1	3	3	13	0	0	0	0	1	0	10.8135	4.14314	50	50	50	50	2	5	5	8	1	1
100000000	13	0	0	22	13		29	37342	44	21		5	1	251	5	0	5			21	29	22	1	3573	1500000	7	4432	1	3	3	13	0	0	0	0	1	0	10.5279	3.80666	50	50	50	50	5	5	5	9	1	1
100000000	13	0	0	23	13		29	14692	18	21		5	3	252	5	0	5			21	29	23	1	1596	1600000	4	4553	1	3	3	13	0	0	0	0	1	0	9.59513	2.94444	50	50	50	50	5	5	5	8	1	1
100000000	13	0	0	24	13		29	103256	31	21		3	1	253	3	0	3			21	29	24	1	19059	1700000	2	4594	1	3	3	13	0	0	0	0	1	0	11.545	3.46574	50	50	50	50	2	5	5	9	1	1
100000000	13	0	0	25	13		29	260912	294	21		5	1	254	5	0	5			21	29	25	1	27676	2700000	28	5017	1	3	3	13	0	0	0	0	1	0	12.4719	5.68698	50	50	50	50	4	5	5	8	1	1
100000000	13	0	0	26	13		29	75922	177	21		5	1	255	5	0	5			21	29	26	1	8636	3100000	13	5718	1	3	3	13	0	0	0	0	1	0	11.2375	5.18178	50	50	50	50	1	5	5	8	1	1
100000000	1	0	0	1	14	69	69	33	2					256		0					69	1	0	9	137	0	4	0	6	6	1	0	0	1	0	0	0	3.52636	1.09861	5	0			5	5	5	9	0	0
100000000	1	0	0	2	14		69	115	5					257		0					69	2	0	1	169	0	7	0	6	6	1	0	0	1	0	0	0	4.75359	1.79176	10				3	5	5	9	0	0
100000000	1	0	0	3	14		69	642	13					258		0					69	3	0	13	239	0	10	0	6	6	1	0	0	1	0	0	0	6.46615	2.63906	30				4	5	5	9	0	0
100000000	1	1	0	4	14		69	87	16					259		0					69	4	0	6	934	1	48	0	6	6	1	1	0	1	0	0	0	4.47734	2.83321	30				4	5	5	9	0	0
100000000	1	0	0	5	14		69	56	4					260		0					69	5	0	10	1154	0	91	0	6	6	1	0	0	1	0	0	0	4.04305	1.60944	10	70			4	5	5	9	0	0
100000000	1	0	0	6	14		69	740	12	20		1	1	261	1	0	1			20	69	6	0	51	2703	0	108	0	6	6	1	0	0	1	0	0	0	6.608	2.56495	30	70	10	10	3	5	5	9	0	0
100000000	1	0	0	7	14		69	2445	45	20		2	3	262	2	0	2			20	69	7	0	212	9666	13	237	0	6	6	1	0	0	1	0	0	0	7.80221	3.82864	50	80	50	50	3	5	5	9	0	0
100000000	1	0	0	8	14		69	7161	78	20		1	1	263	1	0	1			20	69	8	0	202	15498	6	527	0	6	6	1	0	0	1	0	0	0	8.87655	4.36945	30	30	20	20	2	5	5	9	0	0
100000000	1	0	0	9	14		69	1444	79	20		2	2	264	2	0	2			20	69	9	0	64	18642	2	644	0	6	6	1	0	0	1	0	0	0	7.27586	4.38203	30	30	20	20	3	5	5	9	0	0
100000000	1	0	0	10	14		69	1911	21	20		1	1	265	1	0	1			20	69	10	0	81	20544	2	737	0	6	6	1	0	0	1	0	0	0	7.55591	3.09104	30	70	20	20	3	5	5	8	0	0
100000000	1	0	0	11	14		69	5106	56	20		2	2	266	2	0	2			20	69	11	0	158	23000	5	826	0	6	6	1	0	0	1	0	0	0	8.53837	4.04305	30	50	10	10	3	5	5	9	0	0
100000000	1	1	0	12	14		69	3704	95	20	0	2	2	267	2	0	2	0	0	20	69	12	0	423	36950	17	1066	0	6	6	1	1	0	1	0	0	0	8.21744	4.56435	50	70	10	10	3	5	5	6	0	0
100000000	1	0	1	13	14		69	1706	31	20	0	1	1	268	1	0	1	0	0	20	69	13	0	33	41169	4	1377	0	6	6	1	0	1	1	0	0	0	7.44249	3.46574	30	80	10	10	4	5	5	8	0	0
100000000	1	0	1	14	14		69	10727	9	20	0	1	1	269	1	0	1	0	0	20	69	14	0	250	44140	0	1424	0	6	6	1	0	1	1	0	0	0	9.28061	2.30259	30	80	20	20	3	5	5	8	0	0
100000000	1	1	0	15	14		69	24180	57	20	0	1	1	270	1	0	1	0	0	20	69	15	0	382	55420	1	1438	0	6	6	1	1	0	1	0	0	0	10.0933	4.06044	50	70	20	20	3	5	5	9	0	0
100000000	1	1	0	16	14		69	2083	45	20	0	1	1	271	1	0	1	0	0	20	69	16	0	63	60005	0	1466	0	6	6	1	1	0	1	0	0	0	7.64205	3.82864	30	80	20	20	4	5	5	8	0	0
100000000	1	0	0	17	14		69	291	16	20	0	1	1	272	1	0	1	0	0	20	69	17	0	8	60730	0	1470	0	6	6	1	0	0	1	0	0	0	5.67675	2.83321	30	70	20	20	3	5	5	9	0	0
100000000	1	0	0	18	14		69	113	2	20	0	1	1	273	1	0	1	0	0	20	69	18	0	18	61116	0	1472	0	6	6	1	0	0	1	0	0	0	4.7362	1.09861	50	80	10	10	3	5	5	8	0	0
100000000	1	0	1	20	14		69	65605	279	20		1	1	274	1	0	1			20	69	20	0	1929	165994	12	1734	0	6	6	1	0	1	1	0	0	0	11.0914	5.63479	30	80	10	10	4	5	5	8	0	0
100000000	1	0	0	21	14		69	49684	62	20		1	1	275	1	0	1			20	69	21	0	2604	254938	2	1960	0	6	6	1	0	0	1	0	0	0	10.8135	4.14314	30	80	10	10	4	4	5	8	0	0
100000000	1	0	0	22	14		69	37342	44	20		1	1	276	1	0	1			20	69	22	0	2553	341405	3	2044	0	6	6	1	0	0	1	0	0	0	10.5279	3.80666	30	80	20	20	3	5	5	9	0	0
100000000	1	0	0	23	14		69	14692	18	20		1	1	277	1	0	1			20	69	23	0	795	374078	1	2083	0	6	6	1	0	0	1	0	0	0	9.59513	2.94444	30	80	50	50	4	5	5	9	0	0
100000000	1	0	0	24	14		69	103256	31	20		1	1	278	1	0	1			20	69	24	0	1734	395192	0	2105	0	6	6	1	0	0	1	0	0	0	11.545	3.46574	80	90	20	20	4	5	5	9	0	0
100000000	1	0	0	25	14		69	260912	294	20		1	1	279	1	0	1			20	69	25	0	8632	581465	5	2292	0	6	6	1	0	0	1	0	0	0	12.4719	5.68698	30	90	10	10	4	5	5	9	0	0
100000000	1	0	0	26	14		69	75922	177	20		1	1	280	1	0	1			20	69	26	0	2996	715042	5	2529	0	6	6	1	0	0	1	0	0	0	11.2375	5.18178	50	90	50	50	4	5	5	9	0	0
100000000	21	0	0	1	15	29	29	33	2					281		0					29	1	1	0	2	0	0	1	2	2	21	0	0	0	0	1	0	3.52636	1.09861	1	0			1	5	2	1	0	1
100000000	21	0	0	2	15		29	115	5					282		0					29	2	1	2	17	0	0	1	2	2	21	0	0	0	0	1	0	4.75359	1.79176	75				1	5	2	5	0	1
100000000	21	0	0	3	15		29	642	13					283		0					29	3	1	11	97	0	1	1	2	2	21	0	0	0	0	1	0	6.46615	2.63906	50				4	5	3	6	0	1
100000000	21	1	0	4	15		29	87	16					284		0					29	4	1	0	150	0	6	1	4	4	21	1	0	0	0	1	0	4.47734	2.83321	60				4	5	4	5	0	1
100000000	21	0	0	6	15		29	740	12	7		2	5	285	2	0	2			7	29	6	1	8	668	1	11	1	3	3	21	0	0	0	0	1	0	6.608	2.56495	0	50	50	50	1	5	3	6	0	1
100000000	21	0	1	12	15		29	3704	95	7	0	5	1	286	5	0	5	0	0	7	29	12	1	60	8455	2	158	1	4	4	21	0	1	0	0	1	0	8.21744	4.56435	10	30	1	1	1	5	4	5	0	1
100000000	21	0	0	13	15		29	1706	31	7	0	5	5	287	5	0	5	0	0	7	29	13	1	6	9237	0	185	1	3	3	21	0	0	0	0	1	0	7.44249	3.46574	0	0	0	0	1	5	3	4	0	1
100000000	21	0	0	14	15		29	10727	9	7	0	5	2	288	5	0	5	0	0	7	29	14	1	34	9571	0	188	1	4	4	21	0	0	0	0	1	0	9.28061	2.30259	50	40	5	5	1	5	3	5	0	1
100000000	21	1	0	16	15		29	2083	45	7	0	5	5	289	5	0	5	0	0	7	29	16	1	25	18185	0	209	1	3	3	21	1	0	0	0	1	0	7.64205	3.82864	10	10	5	5	1	5	2	5	0	1
100000000	21	0	0	17	15		29	291	16	7	1	5	4	290	5	0	5	1	1	7	29	17	1	14	18771	0	218	1	4	4	21	0	0	0	0	1	0	5.67675	2.83321	50	60	10	10	2	5	2	4	0	1
100000000	21	0	0	22	15		29	37342	44	7		5	3	291	5	0	5			7	29	22	1	634	94741	1	327	1	4	4	21	0	0	0	0	1	0	10.5279	3.80666	30	50	10	10	1	5	2	3	0	1
100000000	14	0	0	1	16	73	73	33	2					292		0					73	1	1	1	50	0	3	1	4	4	14	0	0	1	0	0	1	3.52636	1.09861	40	0			5	5	5	9	0	1
100000000	14	0	0	2	16		73	115	5					293		0					73	2	1	11	104	1	5	1	4	4	14	0	0	1	0	0	1	4.75359	1.79176	20				5	5	5	9	0	1
100000000	14	1	0	3	16		73	642	13					294		0					73	3	1	55	436	3	10	1	4	4	14	1	0	1	0	0	1	6.46615	2.63906	10				5	5	4	9	0	1
100000000	14	1	0	4	16		73	87	16					295		0					73	4	1	7	1148	3	50	1	4	4	14	1	0	1	0	0	1	4.47734	2.83321	10				5	5	5	8	0	1
100000000	14	0	0	5	16		73	56	4					296		0					73	5	1	3	1400	1	90	1	4	4	14	0	0	1	0	0	1	4.04305	1.60944	10	10			4	5	5	9	0	1
100000000	14	0	0	6	16		73	740	12	19		4	4	297	4	0	4			19	73	6	1	90	8243	3	160	1	3	3	14	0	0	1	0	0	1	6.608	2.56495	5	10	3	3	1	5	5	8	0	1
100000000	14	0	0	7	16		73	2445	45	19		4	4	298	4	0	4			19	73	7	1	188	13310	4	211	1	4	4	14	0	0	1	0	0	1	7.80221	3.82864	10	10	20	20	3	5	4	9	0	1
100000000	14	1	0	8	16		73	7161	78	19		3	3	299	3	0	3			19	73	8	1	871	31560	10	350	1	4	4	14	1	0	1	0	0	1	8.87655	4.36945	10	10	20	20	4	5	5	8	0	1
100000000	14	1	0	9	16		73	1444	79	19		3	3	300	3	0	3			19	73	9	1	115	43582	6	629	1	4	4	14	1	0	1	0	0	1	7.27586	4.38203	5	10	40	40	2	5	5	9	0	1
100000000	14	0	0	10	16		73	1911	21	19		3	3	301	3	0	3			19	73	10	1	128	47340	3	775	1	4	4	14	0	0	1	0	0	1	7.55591	3.09104	5	5	5	5	3	5	5	8	0	1
100000000	14	0	1	11	16		73	5106	56	19		3	2	302	3	0	3			19	73	11	1	225	51972	3	808	1	4	4	14	0	1	1	0	0	1	8.53837	4.04305	5	20	2	2	4	5	5	8	0	1
100000000	14	0	1	12	16		73	3704	95	19	0	4	4	303	4	0	4	0	0	19	73	12	1	260	60885	4	882	1	4	4	14	0	1	1	0	0	1	8.21744	4.56435	10	10	20	20	3	5	5	8	0	1
100000000	14	0	1	13	16		73	1706	31	19	1	4	4	304	4	0	4	1	0	19	73	13	1	221	66374	2	944	1	4	4	14	0	1	1	0	0	1	7.44249	3.46574	5	10	10	10	3	5	5	7	0	1
100000000	14	1	0	14	16		73	10727	9	19	1	5	5	305	5	0	5	1	1	19	73	14	1	1418	81768	1	986	1	4	4	14	1	0	1	0	0	1	9.28061	2.30259	10	10	10	10	3	5	5	8	0	1
100000000	14	1	0	15	16		73	24180	57	19	1	4	4	306	4	0	4	1	1	19	73	15	1	2662	139766	2	1093	1	4	4	14	1	0	1	0	0	1	10.0933	4.06044	5	10	10	10	3	5	4	9	0	1
100000000	14	1	0	16	16		73	2083	45	19	1	5	5	307	5	0	5	1	1	19	73	16	1	251	166693	2	1241	1	3	3	14	1	0	1	0	0	1	7.64205	3.82864	10	20	10	10	3	5	4	8	0	1
100000000	14	0	0	17	16		73	291	16	19	1	5	5	308	5	0	5	1	1	19	73	17	1	8	168881	1	1308	1	4	4	14	0	0	1	0	0	1	5.67675	2.83321	10	10	5	5	4	5	5	8	0	1
100000000	14	0	0	18	16		73	113	2	19	1	4	5	309	4	0	4	1	1	19	73	18	1	10	169233	0	1313	1	4	4	14	0	0	1	0	0	1	4.7362	1.09861	5	10	5	5	4	5	5	8	0	1
100000000	14	0	0	19	16		73	21887	11	19		5	5	310	5	0	5			19	73	19	1	1155	174698	1	1320	1	4	4	14	0	0	1	0	0	1	9.99369	2.48491	10	10	5	5	1	5	5	8	0	1
100000000	14	0	0	21	16		73	49684	62	19		5	5	311	5	0	5			19	73	21	1	3931	659914	4	2098	1	4	4	14	0	0	1	0	0	1	10.8135	4.14314	10	20	20	20	2	5	5	8	0	1
100000000	14	0	0	22	16		73	37342	44	19		5	5	312	5	0	5			19	73	22	1	1858	737421	3	2176	1	4	4	14	0	0	1	0	0	1	10.5279	3.80666	10	10	20	20	2	5	5	8	0	1
100000000	14	0	0	23	16		73	14692	18	19		5	2	313	5	0	5			19	73	23	1	933	767979	0	2219	1	4	4	14	0	0	1	0	0	1	9.59513	2.94444	10	20	10	10	1	5	5	8	0	1
100000000	14	0	0	25	16		73	260912	294	19		5	5	314	5	0	5			19	73	25	1	9549	1300000	24	2581	1	4	4	14	0	0	1	0	0	1	12.4719	5.68698	10	20	10	10	2	5	5	7	0	1
100000000	14	0	0	26	16		73	75922	177	19		5	5	315	5	0	5			19	73	26	1	4783	1400000	1	2929	1	4	4	14	0	0	1	0	0	1	11.2375	5.18178	10	30	30	30	2	5	5	8	0	1
100000000	27	0	0	1	17	41	41	33	2					316		0					41	1	1	3	92	0	0	1	3	3	27	0	0	0	0	0	0	3.52636	1.09861	50	0			1	1	4	9	1	1
100000000	27	0	0	2	17		41	115	5					317		0					41	2	1	20	176	0	2	1	3	3	27	0	0	0	0	0	0	4.75359	1.79176	50				1	1	5	9	1	1
100000000	27	1	0	3	17		41	642	13					318		0					41	3	1	80	696	0	6	1	4	4	27	1	0	0	0	0	0	6.46615	2.63906	50				1	1	3	10	1	1
100000000	27	1	0	4	17		41	87	16					319		0					41	4	1	10	1716	0	59	1	3	3	27	1	0	0	0	0	0	4.47734	2.83321	38				1	2	4	9	1	1
100000000	27	0	0	5	17		41	56	4					320		0					41	5	1	0	1786	0	85	1	4	4	27	0	0	0	0	0	0	4.04305	1.60944	20	30			1	1	4	3	1	1
100000000	27	0	0	6	17		41	740	12	21		5	5	321	5	0	5			21	41	6	1	100	11880	1	232	1	4	4	27	0	0	0	0	0	0	6.608	2.56495	20	50	20	20	1	3	4	9	1	1
100000000	27	0	0	7	17		41	2445	45	21		5	5	322	5	0	5			21	41	7	1	394	21805	5	346	1	5	5	27	0	0	0	0	0	0	7.80221	3.82864	50	60	50	50	1	4	4	4	1	1
100000000	27	1	0	8	17		41	7161	78	21		5	5	323	5	0	5			21	41	8	1	568	37037	12	726	1	5	5	27	1	0	0	0	0	0	8.87655	4.36945	50	70	50	50	1	4	5	6	1	1
100000000	27	1	0	9	17		41	1444	79	21		4	5	324	4	0	4			21	41	9	1	133	46282	11	1078	1	5	5	27	1	0	0	0	0	0	7.27586	4.38203	20	5	50	50	1	4	4	9	1	1
100000000	27	0	0	10	17		41	1911	21	21		4	5	325	4	0	4			21	41	10	1	262	49682	1	1170	1	3	3	27	0	0	0	0	0	0	7.55591	3.09104	20	50	40	40	1	4	5	11	1	1
100000000	27	1	0	11	17		41	5106	56	21		3	5	326	3	0	3			21	41	11	1	1161	73409	15	1324	1	4	4	27	1	0	0	0	0	0	8.53837	4.04305	50	70	50	50	1	4	4	7	1	1
100000000	27	1	0	12	17		41	3704	95	21	0	2	4	327	2	0	2	0	0	21	41	12	1	290	99206	13	2260	1	4	4	27	1	0	0	0	0	0	8.21744	4.56435	50	50	50	50	1	4	4	10	1	1
100000000	27	0	1	13	17		41	1706	31	21	0	3	5	328	3	0	3	0	0	21	41	13	1	120	102950	5	2640	1	4	4	27	0	1	0	0	0	0	7.44249	3.46574	30	50	38	38	1	3	3	10	1	1
100000000	27	1	0	14	17		41	10727	9	21	1	3	2	329	3	0	3	1	0	21	41	14	1	882	113095	0	2721	1	4	4	27	1	0	0	0	0	0	9.28061	2.30259	30	60	50	50	1	4	4	10	1	1
100000000	27	1	0	15	17		41	24180	57	21	1	3	3	330	3	0	3	1	1	21	41	15	1	2814	159743	2	2780	1	1	1	27	1	0	0	0	0	0	10.0933	4.06044	30	50	50	50	1	3	4	4	1	1
100000000	27	1	0	16	17		41	2083	45	21	1	5	4	331	5	0	5	1	1	21	41	16	1	240	197658	2	2942	1	5	5	27	1	0	0	0	0	0	7.64205	3.82864	50	70	50	50	1	4	4	10	1	1
100000000	27	0	0	17	17		41	291	16	21	1	4	5	332	4	0	4	1	1	21	41	17	1	52	202372	1	3045	1	5	5	27	0	0	0	0	0	0	5.67675	2.83321	20	50	50	50	1	4	4	9	1	1
100000000	27	0	0	18	17		41	113	2	21	1	5	5	333	5	0	5	1	1	21	41	18	1	14	203081	2	3064	1	5	5	27	0	0	0	0	0	0	4.7362	1.09861	30	50	50	50	1	4	4	9	1	1
100000000	27	0	0	19	17		41	21887	11	21		3	4	334	3	0	3			21	41	19	1	2826	215408	2	3069	1	2	2	27	0	0	0	0	0	0	9.99369	2.48491	70	80	70	70	1	4	4	7	1	1
100000000	27	0	1	20	17		41	65605	279	21		2	2	335	2	0	2			21	41	20	1	8532	625418	47	3814	1	4	4	27	0	1	0	0	0	0	11.0914	5.63479	70	80	80	80	1	4	4	9	1	1
100000000	27	0	0	21	17		41	49684	62	21		2	2	336	2	0	2			21	41	21	1	3692	852439	7	4855	1	4	4	27	0	0	0	0	0	0	10.8135	4.14314	50	50	50	50	1	4	4	8	1	1
100000000	27	0	0	22	17		41	37342	44	21		2	1	337	2	0	2			21	41	22	1	2991	949828	8	5013	1	4	4	27	0	0	0	0	0	0	10.5279	3.80666	50	50	50	50	1	4	4	7	1	1
100000000	27	0	0	23	17		41	14692	18	21		3	4	338	3	0	3			21	41	23	1	1125	996197	2	5101	1	5	5	27	0	0	0	0	0	0	9.59513	2.94444	30	40	50	50	1	3	3	7	1	1
100000000	27	0	0	24	17		41	103256	31	21		3	3	339	3	0	3			21	41	24	1	9745	1100000	1	5231	1	5	5	27	0	0	0	0	0	0	11.545	3.46574	50	50	50	50	1	3	4	7	1	1
100000000	27	0	0	25	17		41	260912	294	21		3	3	340	3	0	3			21	41	25	1	22784	1700000	30	5759	1	4	4	27	0	0	0	0	0	0	12.4719	5.68698	50	50	50	50	1	3	3	9	1	1
100000000	27	0	0	26	17		41	75922	177	21		3	4	341	3	0	3			21	41	26	1	5690	2000000	16	6315	1	4	4	27	0	0	0	0	0	0	11.2375	5.18178	0	0	0	0	3	4	3	3	1	1
100000000	8	0	0	1	18	41	41	33	2					342		0					41	1	1	0	0	0	0	1	4	4	8	0	0	0	0	0	0	3.52636	1.09861	25	0			4	5	5	6	0	1
100000000	8	0	0	2	18		41	115	5					343		0					41	2	1	3	13	0	0	1	4	4	8	0	0	0	0	0	0	4.75359	1.79176	65				5	5	5	8	0	1
100000000	8	0	0	3	18		41	642	13					344		0					41	3	1	9	91	1	3	1	5	5	8	0	0	0	0	0	0	6.46615	2.63906	50				5	5	4	8	0	1
100000000	8	1	0	4	18		41	87	16					345		0					41	4	1	0	168	0	9	1	4	4	8	1	0	0	0	0	0	4.47734	2.83321	50				5	5	5	7	0	1
100000000	8	0	0	5	18		41	56	4					346		0					41	5	1	0	168	0	10	1	4	4	8	0	0	0	0	0	0	4.04305	1.60944	30	50			5	5	5	7	0	1
100000000	8	0	0	6	18		41	740	12	21		5	1	347	5	0	5			21	41	6	1	2	737	0	18	1	4	4	8	0	0	0	0	0	0	6.608	2.56495	5	30	10	10	2	5	4	6	0	1
100000000	8	0	0	7	18		41	2445	45	21		5	5	348	5	0	5			21	41	7	1	85	1777	0	23	1	5	5	8	0	0	0	0	0	0	7.80221	3.82864	10	20	15	15	1	5	5	6	0	1
100000000	8	0	0	8	18		41	7161	78	21		4	1	349	4	0	4			21	41	8	1	159	3617	0	41	1	5	5	8	0	0	0	0	0	0	8.87655	4.36945	15	35	25	25	4	5	5	6	0	1
100000000	8	0	0	9	18		41	1444	79	21		4	4	350	4	0	4			21	41	9	1	26	5436	1	100	1	5	5	8	0	0	0	0	0	0	7.27586	4.38203	8	12	15	15	2	5	5	6	0	1
100000000	8	0	0	10	18		41	1911	21	21		4	4	351	4	0	4			21	41	10	1	45	6496	1	125	1	5	5	8	0	0	0	0	0	0	7.55591	3.09104	5	10	5	5	4	5	5	7	0	1
100000000	8	0	0	11	18		41	5106	56	21		4	2	352	4	0	4			21	41	11	1	63	7729	1	131	1	5	5	8	0	0	0	0	0	0	8.53837	4.04305	5	15	8	8	4	5	5	7	0	1
100000000	8	0	0	12	18		41	3704	95	21	0	4	3	353	4	0	4	0	0	21	41	12	1	47	9640	0	145	1	5	5	8	0	0	0	0	0	0	8.21744	4.56435	5	10	5	5	3	5	5	6	0	1
100000000	8	0	0	13	18		41	1706	31	21	0	4	4	354	4	0	4	0	0	21	41	13	1	56	10409	0	162	1	5	5	8	0	0	0	0	0	0	7.44249	3.46574	4	8	5	5	3	5	5	6	0	1
100000000	8	0	0	14	18		41	10727	9	21	0	4	4	355	4	0	4	0	0	21	41	14	1	222	12288	0	167	1	5	5	8	0	0	0	0	0	0	9.28061	2.30259	10	20	7	7	3	5	5	6	0	1
100000000	8	1	0	15	18		41	24180	57	21	0	5	5	356	5	0	5	0	0	21	41	15	1	328	19738	1	184	1	5	5	8	1	0	0	0	0	0	10.0933	4.06044	8	25	10	10	4	5	5	6	0	1
100000000	8	1	0	16	18		41	2083	45	21	1	5	4	357	5	0	5	1	1	21	41	16	1	71	23957	0	212	1	4	4	8	1	0	0	0	0	0	7.64205	3.82864	5	10	7	7	4	5	5	7	0	1
100000000	8	0	0	17	18		41	291	16	21	1	5	5	358	5	0	5	1	1	21	41	17	1	4	24394	0	218	1	4	4	8	0	0	0	0	0	0	5.67675	2.83321	2	4	2	2	4	5	5	7	0	1
100000000	8	0	0	18	18		41	113	2	21	1	4	4	359	4	0	4	1	1	21	41	18	1	1	24448	0	220	1	5	5	8	0	0	0	0	0	0	4.7362	1.09861	3	5	3	3	2	5	5	7	0	1
100000000	8	0	0	19	18		41	21887	11	21		2	2	360	2	0	2			21	41	19	1	249	25434	0	220	1	4	4	8	0	0	0	0	0	0	9.99369	2.48491	10	25	10	10	2	5	5	7	0	1
100000000	8	0	1	20	18		41	65605	279	21		3	3	361	3	0	3			21	41	20	1	1188	69306	5	278	1	4	4	8	0	1	0	0	0	0	11.0914	5.63479	10	15	10	10	1	5	5	6	0	1
100000000	8	0	0	21	18		41	49684	62	21		2	2	362	2	0	2			21	41	21	1	1318	132087	2	404	1	4	4	8	0	0	0	0	0	0	10.8135	4.14314	10	15	10	10	2	5	5	7	0	1
100000000	8	0	0	22	18		41	37342	44	21		3	3	363	3	0	3			21	41	22	1	550	154304	0	434	1	5	5	8	0	0	0	0	0	0	10.5279	3.80666	10	15	5	5	3	5	5	8	0	1
100000000	8	0	0	23	18		41	14692	18	21		3	3	364	3	0	3			21	41	23	1	212	162380	0	441	1	4	4	8	0	0	0	0	0	0	9.59513	2.94444	5	8	5	5	4	5	5	8	0	1
100000000	8	0	0	24	18		41	103256	31	21		2	2	365	2	0	2			21	41	24	1	1147	172407	2	455	1	5	5	8	0	0	0	0	0	0	11.545	3.46574	10	15	10	10	4	5	5	7	0	1
100000000	8	0	0	25	18		41	260912	294	21		3	3	366	3	0	3			21	41	25	1	4804	275078	3	530	1	5	5	8	0	0	0	0	0	0	12.4719	5.68698	10	20	10	10	4	5	5	6	0	1
100000000	8	0	0	26	18		41	75922	177	21		3	3	367	3	0	3			21	41	26	1	1533	348052	6	645	1	5	5	8	0	0	0	0	0	0	11.2375	5.18178	5	10	5	5	4	5	5	7	0	1
100000000	11	0	0	1	19	65	65	33	2					368		0					65	1	1	2	22	0	0	1	1	1	11	0	0	1	0	0	0	3.52636	1.09861	10	0			4	5	4	6	1
100000000	11	0	0	2	19		65	115	5					369		0					65	2	1	6	73	1	2	1	1	1	11	0	0	1	0	0	0	4.75359	1.79176	5				5	5	5	5	1
100000000	11	1	0	3	19		65	642	13					370		0					65	3	1	53	338	1	6	1	2	2	11	1	0	1	0	0	0	6.46615	2.63906	5				4	5	4	7	1
100000000	11	1	0	4	19		65	87	16					371		0					65	4	1	11	942	0	41	1	3	3	11	1	0	1	0	0	0	4.47734	2.83321	5				4	5	5	5	1
100000000	11	0	0	5	19		65	56	4					372		0					65	5	1	2	1016	0	51	1	3	3	11	0	0	1	0	0	0	4.04305	1.60944	0	0			5	5	5	9	1
100000000	11	0	0	6	19		65	740	12	21		5	5	373	5	0	5			21	65	6	1	40	5558	1	104	1	4	4	11	0	0	1	0	0	0	6.608	2.56495	0	0	0	0	4	5	4	8	1
100000000	11	0	0	7	19		65	2445	45	21		5	5	374	5	0	5			21	65	7	1	163	8987	5	153	1	2	2	11	0	0	1	0	0	0	7.80221	3.82864	1	10	10	10	3	5	4	5	1
100000000	11	1	0	8	19		65	7161	78	21		5	5	375	5	0	5			21	65	8	1	489	19761	2	260	1	3	3	11	1	0	1	0	0	0	8.87655	4.36945	0	0	0	0	4	5	5	7	1
100000000	11	1	0	9	19		65	1444	79	21		5	5	376	5	0	5			21	65	9	1	130	28095	5	490	1	4	4	11	1	0	1	0	0	0	7.27586	4.38203	0	5	0	0	2	5	2	6	1
100000000	11	0	0	10	19		65	1911	21	21		5	5	377	5	0	5			21	65	10	1	121	31978	0	691	1	4	4	11	0	0	1	0	0	0	7.55591	3.09104	0	5	5	5	5	5	5	8	1
100000000	11	0	1	11	19		65	5106	56	21		5	5	378	5	0	5			21	65	11	1	207	36441	0	735	1	4	4	11	0	1	1	0	0	0	8.53837	4.04305	0	5	0	0	5	5	5	5	1
100000000	11	0	1	12	19		65	3704	95	21	1	5	5	379	5	0	5	1	0	21	65	12	1	105	43430	3	782	1	4	4	11	0	1	1	0	0	0	8.21744	4.56435	5	5	10	10	5	5	4	6	1
100000000	11	0	1	13	19		65	1706	31	21	1	5	5	380	5	0	5	1	1	21	65	13	1	100	46000	1	830	1	3	3	11	0	1	1	0	0	0	7.44249	3.46574	1	5	5	5	4	5	5	6	1
100000000	11	1	0	14	19		65	10727	9	21	1	5	5	381	5	0	5	1	1	21	65	14	1	853	55904	0	848	1	3	3	11	1	0	1	0	0	0	9.28061	2.30259	0	5	5	5	5	5	5	6	1
100000000	11	1	0	15	19		65	24180	57	21	1	5	5	382	5	0	5	1	1	21	65	15	1	1524	95878	5	887	1	3	3	11	1	0	1	0	0	0	10.0933	4.06044	0	5	5	5	5	5	5	7	1
100000000	11	1	0	16	19		65	2083	45	21	1	5	5	383	5	0	5	1	1	21	65	16	1	141	113903	4	992	1	4	4	11	1	0	1	0	0	0	7.64205	3.82864	0	5	5	5	5	5	5	6	1
100000000	11	0	0	17	19		65	291	16	21	1	5	5	384	5	0	5	1	1	21	65	17	1	12	115581	1	1042	1	3	3	11	0	0	1	0	0	0	5.67675	2.83321	0	5	5	5	5	5	5	6	1
100000000	11	0	0	18	19		65	113	2	21	1	5	5	385	5	0	5	1	1	21	65	18	1	6	115807	0	1056	1	3	3	11	0	0	1	0	0	0	4.7362	1.09861	0	5	5	5	5	5	5	7	1
100000000	11	0	0	19	19		65	21887	11	21		5	5	386	5	0	5			21	65	19	1	955	120258	1	1060	1	4	4	11	0	0	1	0	0	0	9.99369	2.48491	0	5	5	5	5	5	5	6	1
100000000	11	0	1	20	19		65	65605	279	21		5	5	387	5	0	5			21	65	20	1	3304	300241	9	1161	1	4	4	11	0	1	1	0	0	0	11.0914	5.63479	1	5	5	5	5	5	5	5	1
100000000	11	0	0	21	19		65	49684	62	21		5	5	388	5	0	5			21	65	21	1	3024	478865	1	1419	1	4	4	11	0	0	1	0	0	0	10.8135	4.14314	5	10	10	10	5	5	5	5	1
100000000	11	0	0	22	19		65	37342	44	21		5	5	389	5	0	5			21	65	22	1	1358	539548	9	1553	1	4	4	11	0	0	1	0	0	0	10.5279	3.80666	0	1	10	10	5	5	5	4	1
100000000	11	0	0	23	19		65	14692	18	21		5	5	390	5	0	5			21	65	23	1	617	560790	4	1650	1	4	4	11	0	0	1	0	0	0	9.59513	2.94444	0	1	5	5	5	5	5	4	1
100000000	11	0	0	24	19		65	103256	31	21		5	5	391	5	0	5			21	65	24	1	5755	608791	1	1668	1	4	4	11	0	0	1	0	0	0	11.545	3.46574	0	5	5	5	5	5	5	2	1
100000000	11	0	0	25	19		65	260912	294	21		5	5	392	5	0	5			21	65	25	1	11327	963600	19	1883	1	4	4	11	0	0	1	0	0	0	12.4719	5.68698	0	5	5	5	5	5	5	6	1
100000000	11	0	0	26	19		65	75922	177	21		5	5	393	5	0	5			21	65	26	1	4783	1100000	6	2320	1	4	4	11	0	0	1	0	0	0	11.2375	5.18178	0	5	5	5	5	5	5	5	1
100000000	14	0	0	1	20	67	67	33	2					394		0					67	1	1	1	50	0	3	1	3	3	14	0	0	1	0	0	0	3.52636	1.09861	0	1			2	4	3	7	1	1
100000000	14	0	0	2	20		67	115	5					395		0					67	2	1	11	104	1	5	1	3	3	14	0	0	1	0	0	0	4.75359	1.79176	20				1	5	3	7	1	1
100000000	14	1	0	3	20		67	642	13					396		0					67	3	1	55	436	3	10	1	3	3	14	1	0	1	0	0	0	6.46615	2.63906	1				2	5	3	7	1	1
100000000	14	1	0	4	20		67	87	16					397		0					67	4	1	7	1148	3	50	1	3	3	14	1	0	1	0	0	0	4.47734	2.83321	3				4	5	4	8	1	1
100000000	14	0	0	5	20		67	56	4					398		0					67	5	1	3	1400	1	90	1	4	4	14	0	0	1	0	0	0	4.04305	1.60944	1	20			3	5	4	7	1	1
100000000	14	0	0	6	20		67	740	12	21		5	5	399	5	0	5			21	67	6	1	90	8243	3	160	1	3	3	14	0	0	1	0	0	0	6.608	2.56495	2	30	30	30	2	5	4	7	1	1
100000000	14	0	0	7	20		67	2445	45	21		4	4	400	4	0	4			21	67	7	1	188	13310	4	211	1	3	3	14	0	0	1	0	0	0	7.80221	3.82864	5	20	20	20	3	4	3	7	1	1
100000000	14	1	0	8	20		67	7161	78	21		5	5	401	5	0	5			21	67	8	1	871	31560	10	350	1	3	3	14	1	0	1	0	0	0	8.87655	4.36945	5	10	5	5	2	5	4	7	1	1
100000000	14	1	0	9	20		67	1444	79	21		3	2	402	3	0	3			21	67	9	1	115	43582	6	629	1	3	3	14	1	0	1	0	0	0	7.27586	4.38203	5	10	5	5	2	4	3	7	1	1
100000000	14	0	0	10	20		67	1911	21	21		4	4	403	4	0	4			21	67	10	1	128	47340	3	775	1	3	3	14	0	0	1	0	0	0	7.55591	3.09104	5	5	5	5	4	5	4	8	1	1
100000000	14	0	1	11	20		67	5106	56	21		5	5	404	5	0	5			21	67	11	1	225	51972	3	808	1	3	3	14	0	1	1	0	0	0	8.53837	4.04305	5	10	5	5	4	5	4	7	1	1
100000000	14	0	1	12	20		67	3704	95	21	0	5	5	405	5	0	5	0	0	21	67	12	1	260	60885	4	882	1	3	3	14	0	1	1	0	0	0	8.21744	4.56435	5	10	5	5	4	5	4	8	1	1
100000000	14	0	1	13	20		67	1706	31	21	1	5	5	406	5	0	5	1	0	21	67	13	1	221	66374	2	944	1	3	3	14	0	1	1	0	0	0	7.44249	3.46574	1	5	5	5	5	5	4	7	1	1
100000000	14	1	0	14	20		67	10727	9	21	1	5	5	407	5	0	5	1	1	21	67	14	1	1418	81768	1	986	1	3	3	14	1	0	1	0	0	0	9.28061	2.30259	1	5	5	5	4	5	5	7	1	1
100000000	14	1	0	15	20		67	24180	57	21	1	5	5	408	5	0	5	1	1	21	67	15	1	2662	139766	2	1093	1	3	3	14	1	0	1	0	0	0	10.0933	4.06044	5	20	5	5	4	5	4	6	1	1
100000000	14	1	0	16	20		67	2083	45	21	1	5	5	409	5	0	5	1	1	21	67	16	1	251	166693	2	1241	1	3	3	14	1	0	1	0	0	0	7.64205	3.82864	3	10	5	5	4	5	4	6	1	1
100000000	14	0	0	17	20		67	291	16	21	1	5	5	410	5	0	5	1	1	21	67	17	1	8	168881	1	1308	1	3	3	14	0	0	1	0	0	0	5.67675	2.83321	1	10	10	10	4	5	5	7	1	1
100000000	14	0	0	18	20		67	113	2	21	1	5	5	411	5	0	5	1	1	21	67	18	1	10	169233	0	1313	1	3	3	14	0	0	1	0	0	0	4.7362	1.09861	1	5	5	5	4	5	4	8	1	1
100000000	14	0	0	19	20		67	21887	11	21		5	5	412	5	0	5			21	67	19	1	1155	174698	1	1320	1	3	3	14	0	0	1	0	0	0	9.99369	2.48491	5	25	5	5	4	5	5	8	1	1
100000000	14	0	1	20	20		67	65605	279	21		5	5	413	5	0	5			21	67	20	1	6723	433702	29	1649	1	3	3	14	0	1	1	0	0	0	11.0914	5.63479	3	10	3	3	4	5	5	7	1	1
100000000	14	0	0	21	20		67	49684	62	21		5	5	414	5	0	5			21	67	21	1	3931	659914	4	2098	1	3	3	14	0	0	1	0	0	0	10.8135	4.14314	5	20	5	5	5	5	5	7	1	1
100000000	14	0	0	22	20		67	37342	44	21		5	5	415	5	0	5			21	67	22	1	1858	737421	3	2176	1	3	3	14	0	0	1	0	0	0	10.5279	3.80666	5	10	5	5	4	5	5	7	1	1
100000000	14	0	0	23	20		67	14692	18	21		5	5	416	5	0	5			21	67	23	1	933	767979	0	2219	1	3	3	14	0	0	1	0	0	0	9.59513	2.94444	3	5	5	5	4	5	5	7	1	1
100000000	14	0	0	24	20		67	103256	31	21		5	5	417	5	0	5			21	67	24	1	7603	836547	0	2251	1	3	3	14	0	0	1	0	0	0	11.545	3.46574	1	10	5	5	4	5	5	7	1	1
100000000	14	0	0	25	20		67	260912	294	21		5	5	418	5	0	5			21	67	25	1	9549	1300000	24	2581	1	3	3	14	0	0	1	0	0	0	12.4719	5.68698	5	10	5	5	4	5	5	7	1	1
100000000	14	0	0	26	20		67	75922	177	21		5	5	419	5	0	5			21	67	26	1	4783	1400000	1	2929	1	3	3	14	0	0	1	0	0	0	11.2375	5.18178	1	10	5	5	4	5	5	6	1	1
100000000	5	0	0	1	21	40	40	33	2					420		0					40	1	1	0	2	0	0	1	4	4	5	0	0	0	0	0	0	3.52636	1.09861	30	0			2	5	4	9	1
100000000	5	0	0	2	21		40	115	5					421		0					40	2	1	2	4	0	0	1	4	4	5	0	0	0	0	0	0	4.75359	1.79176	20				3	5	4	9	1
100000000	5	0	0	3	21		40	642	13					422		0					40	3	1	2	13	0	0	1	4	4	5	0	0	0	0	0	0	6.46615	2.63906	30				3	4	4	9	1
100000000	5	1	0	4	21		40	87	16					423		0					40	4	1	0	16	0	0	1	4	4	5	1	0	0	0	0	0	4.47734	2.83321	10				3	5	4	9	1
100000000	5	0	0	5	21		40	56	4					424		0					40	5	1	0	16	0	0	1	4	4	5	0	0	0	0	0	0	4.04305	1.60944	10	20			4	5	4	8	1
100000000	5	0	0	6	21		40	740	12	21		5	5	425	5	0	5			21	40	6	1	0	61	0	0	1	4	4	5	0	0	0	0	0	0	6.608	2.56495	20	20	30	30	4	5	4	8	1
100000000	5	0	0	7	21		40	2445	45	21		5	5	426	5	0	5			21	40	7	1	0	90	0	1	1	4	4	5	0	0	0	0	0	0	7.80221	3.82864	30	50	40	40	5	5	4	9	1
100000000	5	0	0	8	21		40	7161	78	21		5	5	427	5	0	5			21	40	8	1	8	189	0	1	1	4	4	5	0	0	0	0	0	0	8.87655	4.36945	20	30	20	20	4	5	4	9	1
100000000	5	0	0	9	21		40	1444	79	21		5	5	428	5	0	5			21	40	9	1	0	269	0	6	1	4	4	5	0	0	0	0	0	0	7.27586	4.38203	20	30	20	20	2	4	4	9	1
100000000	5	0	0	10	21		40	1911	21	21		4	5	429	4	0	4			21	40	10	1	0	278	0	6	1	4	4	5	0	0	0	0	0	0	7.55591	3.09104	30	50	30	30	3	5	4	9	1
100000000	5	0	0	11	21		40	5106	56	21		5	5	430	5	0	5			21	40	11	1	3	402	0	9	1	4	4	5	0	0	0	0	0	0	8.53837	4.04305	30	40	30	30	2	5	4	8	1
100000000	5	0	0	12	21		40	3704	95	21	0	5	5	431	5	0	5	0	0	21	40	12	1	0	755	0	12	1	4	4	5	0	0	0	0	0	0	8.21744	4.56435	30	30	30	30	2	5	4	9	1
100000000	5	0	0	13	21		40	1706	31	21	0	5	5	432	5	0	5	0	0	21	40	13	1	12	804	0	20	1	4	4	5	0	0	0	0	0	0	7.44249	3.46574	30	40	30	30	2	4	4	9	1
100000000	5	0	0	14	21		40	10727	9	21	1	5	5	433	5	0	5	1	0	21	40	14	1	7	1013	0	20	1	4	4	5	0	0	0	0	0	0	9.28061	2.30259	40	50	40	40	2	5	4	9	1
100000000	5	0	0	15	21		40	24180	57	21	1	5	5	434	5	0	5	1	1	21	40	15	1	19	1557	0	22	1	4	4	5	0	0	0	0	0	0	10.0933	4.06044	30	40	0	0	3	5	4	8	1
100000000	5	0	0	16	21		40	2083	45	21	1	5	5	435	5	0	5	1	1	21	40	16	1	1	1850	0	26	1	4	4	5	0	0	0	0	0	0	7.64205	3.82864	30	50	30	30	2	5	4	8	1
100000000	5	0	0	17	21		40	291	16	21	1	5	4	436	5	0	5	1	1	21	40	17	1	3	1903	0	27	1	4	4	5	0	0	0	0	0	0	5.67675	2.83321	20	30	30	30	2	5	4	8	1
100000000	5	0	0	18	21		40	113	2	21	1	5	5	437	5	0	5	1	1	21	40	18	1	0	1925	0	27	1	4	4	5	0	0	0	0	0	0	4.7362	1.09861	10	30	20	20	3	5	4	8	1
100000000	5	0	0	19	21		40	21887	11	21		5	4	438	5	0	5			21	40	19	1	27	2028	0	27	1	4	4	5	0	0	0	0	0	0	9.99369	2.48491	20	30	20	20	1	5	4	9	1
100000000	5	0	0	20	21		40	65605	279	21		5	4	439	5	0	5			21	40	20	1	267	9003	1	32	1	4	4	5	0	0	0	0	0	0	11.0914	5.63479	30	50	50	50	2	5	4	9	1
100000000	5	0	0	21	21		40	49684	62	21		5	4	440	5	0	5			21	40	21	1	362	20886	1	52	1	4	4	5	0	0	0	0	0	0	10.8135	4.14314	30	40	50	50	3	5	4	9	1
100000000	5	0	0	22	21		40	37342	44	21		5	5	441	5	0	5			21	40	22	1	130	29101	1	66	1	4	4	5	0	0	0	0	0	0	10.5279	3.80666	30	50	30	30	2	4	4	9	1
100000000	5	0	0	23	21		40	14692	18	21		5	5	442	5	0	5			21	40	23	1	61	31642	0	70	1	4	4	5	0	0	0	0	0	0	9.59513	2.94444	30	50	30	30	1	5	3	8	1
100000000	5	0	0	24	21		40	103256	31	21		5	5	443	5	0	5			21	40	24	1	326	34115	0	72	1	4	4	5	0	0	0	0	0	0	11.545	3.46574	30	40	40	40	2	5	4	8	1
100000000	5	0	0	25	21		40	260912	294	21		5	5	444	5	0	5			21	40	25	1	1741	65934	0	86	1	4	4	5	0	0	0	0	0	0	12.4719	5.68698	30	50	30	30	2	5	4	8	1
100000000	5	0	0	26	21		40	75922	177	21		5	5	445	5	0	5			21	40	26	1	719	93843	10	209	1	4	4	5	0	0	0	0	0	0	11.2375	5.18178	30	50	30	30	2	5	4	8	1
100000000	13	0	0	1	22	29	29	33	2					446		0					29	1	0	2	77	0	2	0	3	3	13	0	0	0	0	1	0	3.52636	1.09861	80	0			2	5	2	6	0
100000000	13	0	0	2	22		29	115	5					447		0					29	2	0	40	300	1	6	0	5	5	13	0	0	0	0	1	0	4.75359	1.79176	50				2	5	3	6	0
100000000	13	1	0	3	22		29	642	13					448		0					29	3	0	199	1752	4	40	0	3	3	13	1	0	0	0	1	0	6.46615	2.63906	40				2	5	4	6	0
100000000	13	1	0	4	22		29	87	16					449		0					29	4	0	39	4929	11	171	0	4	4	13	1	0	0	0	1	0	4.47734	2.83321	50				4	5	4	6	0
100000000	13	0	0	5	22		29	56	4					450		0					29	5	0	25	5468	2	313	0	4	4	13	0	0	0	0	1	0	4.04305	1.60944	30	50			2	5	4	5	0
100000000	13	0	0	6	22		29	740	12	3		3	3	451	3	0	3			3	29	6	0	186	29688	3	445	0	4	4	13	0	0	0	0	1	0	6.608	2.56495	50	70	50	50	1	5	4	6	0
100000000	13	0	0	18	22		29	113	2	3	0	3	5	452	3	0	3	0	0	3	29	18	0	19	382121	0	3164	0	2	2	13	0	0	0	0	1	0	4.7362	1.09861	40	60	20	20	1	4	4	6	0
100000000	13	0	1	20	22		29	65605	279	3		1	3	453	1	0	1			3	29	20	0	11125	962513	23	3564	0	2	2	13	0	1	0	0	1	0	11.0914	5.63479	60	60	60	60	1	4	3	4	0
100000000	13	0	0	1	23	52	52	33	2					454		0					52	1	0	2	77	0	2	0	1	1	13	0	0	0	0	0	0	3.52636	1.09861	100	0			5	1	3	6	0	1
100000000	13	0	0	2	23		52	115	5					455		0					52	2	0	40	300	1	6	0	1	1	13	0	0	0	0	0	0	4.75359	1.79176	10				2	1	3	6	0	1
100000000	13	1	0	3	23		52	642	13					456		0					52	3	0	199	1752	4	40	0	3	3	13	1	0	0	0	0	0	6.46615	2.63906	50				5	1	3	6	0	1
100000000	13	1	0	4	23		52	87	16					457		0					52	4	0	39	4929	11	171	0	1	1	13	1	0	0	0	0	0	4.47734	2.83321	0				5	1	3	6	0	1
100000000	13	0	0	5	23		52	56	4					458		0					52	5	0	25	5468	2	313	0	4	4	13	0	0	0	0	0	0	4.04305	1.60944	0	0			3	1	3	7	0	1
100000000	13	0	0	6	23		52	740	12	21		2	1	459	2	0	2			21	52	6	0	186	29688	3	445	0	1	1	13	0	0	0	0	0	0	6.608	2.56495	0	0	0	0	1	1	1	6	0	1
100000000	13	0	0	7	23		52	2445	45	21		2	2	460	2	0	2			21	52	7	0	459	42805	8	509	0	3	3	13	0	0	0	0	0	0	7.80221	3.82864	0	0	0	0	1	1	2	6	0	1
100000000	13	1	0	8	23		52	7161	78	21		1	1	461	1	0	1			21	52	8	0	2044	82794	10	717	0	4	4	13	1	0	0	0	0	0	8.87655	4.36945	0	0	0	0	1	1	1	6	0	1
100000000	13	1	0	9	23		52	1444	79	21		1	1	462	1	0	1			21	52	9	0	378	108337	19	1183	0	2	2	13	1	0	0	0	0	0	7.27586	4.38203	0	0	0	0	1	1	1	7	0	1
100000000	13	0	0	10	23		52	1911	21	21		1	1	463	1	0	1			21	52	10	0	420	118461	6	1667	0	1	1	13	0	0	0	0	0	0	7.55591	3.09104	0	0	0	0	1	1	1	7	0	1
100000000	13	1	0	11	23		52	5106	56	21		1	1	464	1	0	1			21	52	11	0	759	133662	5	1869	0	3	3	13	1	0	0	0	0	0	8.53837	4.04305	0	0	0	0	1	1	1	6	0	1
100000000	13	1	0	12	23		52	3704	95	21	0	1	1	465	1	0	1	0	0	21	52	12	0	614	159708	6	2048	0	1	1	13	1	0	0	0	0	0	8.21744	4.56435	0	0	0	0	1	1	1	7	0	1
100000000	13	0	1	13	23		52	1706	31	21	0	1	1	466	1	0	1	0	0	21	52	13	0	562	171507	2	2218	0	1	1	13	0	1	0	0	0	0	7.44249	3.46574	0	0	0	0	1	1	1	7	0	1
100000000	13	1	0	14	23		52	10727	9	21	0	1	1	467	1	0	1	0	0	21	52	14	0	3300	213910	2	2290	0	1	1	13	1	0	0	0	0	0	9.28061	2.30259	0	0	0	0	1	1	1	1	0	1
100000000	13	1	0	15	23		52	24180	57	21	0	1	1	468	1	0	1	0	0	21	52	15	0	4227	332088	18	2433	0	3	3	13	1	0	0	0	0	0	10.0933	4.06044	0	0	0	0	1	1	1	7	0	1
100000000	13	1	0	16	23		52	2083	45	21	0	1	1	469	1	0	1	0	0	21	52	16	0	235	373848	15	2853	0	3	3	13	1	0	0	0	0	0	7.64205	3.82864	0	0	0	0	1	1	1	6	0	1
100000000	13	0	0	17	23		52	291	16	21	0	1	1	470	1	0	1	0	0	21	52	17	0	24	381610	12	3142	0	1	1	13	0	0	0	0	0	0	5.67675	2.83321	0	0	0	0	1	1	1	7	0	1
100000000	13	0	0	18	23		52	113	2	21	0	1	1	471	1	0	1	0	0	21	52	18	0	19	382121	0	3164	0	1	1	13	0	0	0	0	0	0	4.7362	1.09861	0	0	0	0	1	1	1	7	0	1
100000000	13	0	0	19	23		52	21887	11	21		5	1	472	5	0	5			21	52	19	0	4051	399101	1	3177	0	1	1	13	0	0	0	0	0	0	9.99369	2.48491	0	0	0	0	1	1	1	9	0	1
100000000	13	0	1	20	23		52	65605	279	21		1	1	473	1	0	1			21	52	20	0	11125	962513	23	3564	0	1	1	13	0	1	0	0	0	0	11.0914	5.63479	0	0	0	0	1	1	1	9	0	1
100000000	13	0	0	21	23		52	49684	62	21		1	1	474	1	0	1			21	52	21	0	6768	1400000	7	4258	0	1	1	13	0	0	0	0	0	0	10.8135	4.14314	0	0	0	0	1	1	1	6	0	1
100000000	13	0	0	22	23		52	37342	44	21		1	1	475	1	0	1			21	52	22	0	3573	1500000	7	4432	0	1	1	13	0	0	0	0	0	0	10.5279	3.80666	0	0	0	0	1	1	1	7	0	1
100000000	13	0	0	23	23		52	14692	18	21		1	1	476	1	0	1			21	52	23	0	1596	1600000	4	4553	0	1	1	13	0	0	0	0	0	0	9.59513	2.94444	0	0	0	0	1	1	1	6	0	1
100000000	13	0	0	24	23		52	103256	31	21		1	1	477	1	0	1			21	52	24	0	19059	1700000	2	4594	0	3	3	13	0	0	0	0	0	0	11.545	3.46574	50	50	50	50	1	1	1	5	0	1
100000000	13	0	0	25	23		52	260912	294	21		1	1	478	1	0	1			21	52	25	0	27676	2700000	28	5017	0	1	1	13	0	0	0	0	0	0	12.4719	5.68698	0	0	0	0	1	1	1	6	0	1
100000000	13	0	0	26	23		52	75922	177	21		1	1	479	1	0	1			21	52	26	0	8636	3100000	13	5718	0	1	1	13	0	0	0	0	0	0	11.2375	5.18178	0	0	0	0	1	1	1	6	0	1
100000000	3	0	0	1	24	22	22	33	2					480		0					22	1	0	0	0	0	0	0	4	4	3	0	0	0	1	1	0	3.52636	1.09861	20	0			3	5	5	8	0	1
100000000	3	0	0	2	24		22	115	5					481		0					22	2	0	0	0	0	0	0	4	4	3	0	0	0	1	1	0	4.75359	1.79176	45				5	5	4	8	0	1
100000000	3	0	0	3	24		22	642	13					482		0					22	3	0	0	0	0	0	0	4	4	3	0	0	0	1	1	0	6.46615	2.63906	85				5	5	5	8	0	1
100000000	3	1	0	4	24		22	87	16					483		0					22	4	0	0	0	0	0	0	4	4	3	1	0	0	1	1	0	4.47734	2.83321	90				5	5	5	8	0	1
100000000	3	0	0	5	24		22	56	4					484		0					22	5	0	0	0	0	0	0	4	4	3	0	0	0	1	1	0	4.04305	1.60944	95	99			4	5	5	7	0	1
100000000	3	0	0	6	24		22	740	12	20		5	5	485	5	0	5			20	22	6	0	1	27	0	0	0	4	4	3	0	0	0	1	1	0	6.608	2.56495	80	98	85	85	5	5	5	7	0	1
100000000	3	0	0	7	24		22	2445	45	20		5	5	486	5	0	5			20	22	7	0	1	213	0	4	0	4	4	3	0	0	0	1	1	0	7.80221	3.82864	70	95	98	98	5	5	5	7	0	1
100000000	3	0	0	8	24		22	7161	78	20		5	5	487	5	0	5			20	22	8	0	5	454	0	25	0	3	3	3	0	0	0	1	1	0	8.87655	4.36945	90	98	70	70	5	5	5	7	0	1
100000000	3	0	0	9	24		22	1444	79	20		4	4	488	4	0	4			20	22	9	0	9	539	0	29	0	3	3	3	0	0	0	1	1	0	7.27586	4.38203	80	98	55	55	4	5	5	8	0	1
100000000	3	0	0	10	24		22	1911	21	20		3	2	489	3	0	3			20	22	10	0	2	591	0	30	0	3	3	3	0	0	0	1	1	0	7.55591	3.09104	85	98	95	95	4	5	5	7	0	1
100000000	3	0	0	11	24		22	5106	56	20		3	2	490	3	0	3			20	22	11	0	9	811	0	31	0	4	4	3	0	0	0	1	1	0	8.53837	4.04305	85	95	55	55	3	5	5	5	0	1
100000000	3	0	0	12	24		22	3704	95	20	0	4	4	491	4	0	4	0	0	20	22	12	0	11	1407	0	43	0	4	4	3	0	0	0	1	1	0	8.21744	4.56435	95	98	98	98	4	5	5	7	0	1
100000000	3	0	0	13	24		22	1706	31	20	0	5	5	492	5	0	5	0	0	20	22	13	0	4	1657	0	46	0	4	4	3	0	0	0	1	1	0	7.44249	3.46574	95	99	28	28	2	5	5	7	0	1
100000000	3	0	0	14	24		22	10727	9	20	0	5	5	493	5	0	5	0	0	20	22	14	0	19	1981	0	47	0	4	4	3	0	0	0	1	1	0	9.28061	2.30259	95	98	85	85	5	5	5	5	0	1
100000000	3	0	0	15	24		22	24180	57	20	0	5	4	494	5	0	5	0	0	20	22	15	0	41	2851	0	48	0	3	3	3	0	0	0	1	1	0	10.0933	4.06044	95	98	95	95	4	5	5	5	0	1
100000000	3	0	0	16	24		22	2083	45	20	0	5	4	495	5	0	5	0	0	20	22	16	0	0	3474	0	52	0	4	4	3	0	0	0	1	1	0	7.64205	3.82864	95	97	85	85	3	5	5	7	0	1
100000000	3	0	0	17	24		22	291	16	20	0	5	5	496	5	0	5	0	0	20	22	17	0	0	3486	0	53	0	3	3	3	0	0	0	1	1	0	5.67675	2.83321	95	98	95	95	4	4	5	8	0	1
100000000	3	0	0	18	24		22	113	2	20	0	5	5	497	5	0	5	0	0	20	22	18	0	0	3487	0	53	0	3	3	3	0	0	0	1	1	0	4.7362	1.09861	95	98	85	85	4	5	5	6	0	1
100000000	3	0	0	19	24		22	21887	11	20		5	5	498	5	0	5			20	22	19	0	29	3577	0	53	0	3	3	3	0	0	0	1	1	0	9.99369	2.48491	95	98	95	95	4	5	5	5	0	1
100000000	3	0	0	20	24		22	65605	279	20		5	5	499	5	0	5			20	22	20	0	388	9752	0	58	0	3	3	3	0	0	0	1	1	0	11.0914	5.63479	94	98	95	95	4	4	5	6	0	1
100000000	3	0	0	21	24		22	49684	62	20		5	5	500	5	0	5			20	22	21	0	302	22951	0	81	0	3	3	3	0	0	0	1	1	0	10.8135	4.14314	95	98	95	95	4	5	5	5	0	1
100000000	3	0	0	22	24		22	37342	44	20		5	5	501	5	0	5			20	22	22	0	270	32601	0	86	0	3	3	3	0	0	0	1	1	0	10.5279	3.80666	94	99	94	94	2	5	5	8	0	1
100000000	3	0	0	23	24		22	14692	18	20		5	5	502	5	0	5			20	22	23	0	107	37056	0	96	0	3	3	3	0	0	0	1	1	0	9.59513	2.94444	95	98	96	96	4	5	5	7	0	1
100000000	3	0	0	24	24		22	103256	31	20		5	5	503	5	0	5			20	22	24	0	584	41921	1	98	0	3	3	3	0	0	0	1	1	0	11.545	3.46574	98	99	98	98	4	4	5	7	0	1
100000000	3	0	0	26	24		22	75922	177	20		5	4	504	5	0	5			20	22	26	0	480	102999	2	186	0	3	3	3	0	0	0	1	1	0	11.2375	5.18178	95	98	98	98	4	4	5	7	0	1
100000000	27	0	0	1	25	46	46	33	2					505		0					46	1	0	3	92	0	0	0	4	4	27	0	0	0	0	0	0	3.52636	1.09861	1	0			4	5	4	5	0	1
100000000	27	0	0	2	25		46	115	5					506		0					46	2	0	20	176	0	2	0	4	4	27	0	0	0	0	0	0	4.75359	1.79176	10				4	5	4	5	0	1
100000000	27	1	0	3	25		46	642	13					507		0					46	3	0	80	696	0	6	0	4	4	27	1	0	0	0	0	0	6.46615	2.63906	10				4	5	5	5	0	1
100000000	27	1	0	4	25		46	87	16					508		0					46	4	0	10	1716	0	59	0	4	4	27	1	0	0	0	0	0	4.47734	2.83321	10				4	5	5	4	0	1
100000000	27	0	0	5	25		46	56	4					509		0					46	5	0	0	1786	0	85	0	4	4	27	0	0	0	0	0	0	4.04305	1.60944	5	10			4	5	5	4	0	1
100000000	27	0	0	6	25		46	740	12	21		3	3	510	3	0	3			21	46	6	0	100	11880	1	232	0	4	4	27	0	0	0	0	0	0	6.608	2.56495	10	10	10	10	4	5	4	5	0	1
100000000	27	0	0	7	25		46	2445	45	21		2	2	511	2	0	2			21	46	7	0	394	21805	5	346	0	3	3	27	0	0	0	0	0	0	7.80221	3.82864	5	10	10	10	4	5	4	5	0	1
100000000	27	1	0	8	25		46	7161	78	21		3	3	512	3	0	3			21	46	8	0	568	37037	12	726	0	4	4	27	1	0	0	0	0	0	8.87655	4.36945	5	10	10	10	4	5	4	5	0	1
100000000	27	1	0	9	25		46	1444	79	21		3	3	513	3	0	3			21	46	9	0	133	46282	11	1078	0	4	4	27	1	0	0	0	0	0	7.27586	4.38203	5	10	10	10	4	5	5	5	0	1
100000000	27	0	0	10	25		46	1911	21	21		3	3	514	3	0	3			21	46	10	0	262	49682	1	1170	0	4	4	27	0	0	0	0	0	0	7.55591	3.09104	10	30	20	20	5	5	4	5	0	1
100000000	27	1	0	11	25		46	5106	56	21		3	3	515	3	0	3			21	46	11	0	1161	73409	15	1324	0	4	4	27	1	0	0	0	0	0	8.53837	4.04305	10	20	10	10	5	5	5	5	0	1
100000000	27	1	0	12	25		46	3704	95	21	0	3	3	516	3	0	3	0	0	21	46	12	0	290	99206	13	2260	0	4	4	27	1	0	0	0	0	0	8.21744	4.56435	10	10	10	10	5	5	5	5	0	1
100000000	27	0	1	13	25		46	1706	31	21	0	3	3	517	3	0	3	0	0	21	46	13	0	120	102950	5	2640	0	4	4	27	0	1	0	0	0	0	7.44249	3.46574	5	10	10	10	5	5	4	5	0	1
100000000	27	1	0	14	25		46	10727	9	21	0	3	3	518	3	0	3	0	0	21	46	14	0	882	113095	0	2721	0	4	4	27	1	0	0	0	0	0	9.28061	2.30259	10	20	10	10	5	5	5	5	0	1
100000000	27	1	0	15	25		46	24180	57	21	0	3	3	519	3	0	3	0	0	21	46	15	0	2814	159743	2	2780	0	4	4	27	1	0	0	0	0	0	10.0933	4.06044	10	30	10	10	5	5	5	5	0	1
100000000	27	1	0	16	25		46	2083	45	21	0	3	3	520	3	0	3	0	0	21	46	16	0	240	197658	2	2942	0	4	4	27	1	0	0	0	0	0	7.64205	3.82864	10	30	10	10	5	5	5	5	0	1
100000000	27	0	0	17	25		46	291	16	21	0	3	3	521	3	0	3	0	0	21	46	17	0	52	202372	1	3045	0	4	4	27	0	0	0	0	0	0	5.67675	2.83321	10	30	10	10	5	5	5	5	0	1
100000000	27	0	0	18	25		46	113	2	21	0	3	3	522	3	0	3	0	0	21	46	18	0	14	203081	2	3064	0	4	4	27	0	0	0	0	0	0	4.7362	1.09861	10	20	10	10	5	5	5	5	0	1
100000000	27	0	0	19	25		46	21887	11	21		3	3	523	3	0	3			21	46	19	0	2826	215408	2	3069	0	4	4	27	0	0	0	0	0	0	9.99369	2.48491	30	50	20	20	5	5	5	5	0	1
100000000	27	0	1	20	25		46	65605	279	21		3	3	524	3	0	3			21	46	20	0	8532	625418	47	3814	0	4	4	27	0	1	0	0	0	0	11.0914	5.63479	10	30	10	10	5	5	5	5	0	1
100000000	27	0	0	21	25		46	49684	62	21		3	3	525	3	0	3			21	46	21	0	3692	852439	7	4855	0	4	4	27	0	0	0	0	0	0	10.8135	4.14314	10	20	20	20	5	5	5	5	0	1
100000000	27	0	0	22	25		46	37342	44	21		3	3	526	3	0	3			21	46	22	0	2991	949828	8	5013	0	4	4	27	0	0	0	0	0	0	10.5279	3.80666	10	10	10	10	5	5	5	5	0	1
100000000	27	0	0	23	25		46	14692	18	21		3	3	527	3	0	3			21	46	23	0	1125	996197	2	5101	0	4	4	27	0	0	0	0	0	0	9.59513	2.94444	10	20	10	10	5	5	5	5	0	1
100000000	27	0	0	24	25		46	103256	31	21		3	3	528	3	0	3			21	46	24	0	9745	1100000	1	5231	0	4	4	27	0	0	0	0	0	0	11.545	3.46574	10	20	10	10	5	5	5	5	0	1
100000000	27	0	0	25	25		46	260912	294	21		3	3	529	3	0	3			21	46	25	0	22784	1700000	30	5759	0	4	4	27	0	0	0	0	0	0	12.4719	5.68698	10	30	20	20	5	5	5	5	0	1
100000000	27	0	0	26	25		46	75922	177	21		3	3	530	3	0	3			21	46	26	0	5690	2000000	16	6315	0	3	3	27	0	0	0	0	0	0	11.2375	5.18178	10	20	10	10	5	5	5	5	0	1
100000000	40	0	0	1	26	49	49	33	2					531		0					49	1	1	0	3	0	0	1	2	2	40	0	0	0	0	0	0	3.52636	1.09861	10	0			3	1	3	9	0	1
100000000	40	0	0	2	26		49	115	5					532		0					49	2	1	4	16	0	0	1	2	2	40	0	0	0	0	0	0	4.75359	1.79176	50				3	1	3	9	0	1
100000000	40	1	0	3	26		49	642	13					533		0					49	3	1	39	289	0	1	1	3	3	40	1	0	0	0	0	0	6.46615	2.63906	50				4	3	4	9	0	1
100000000	40	1	0	4	26		49	87	16					534		0					49	4	1	0	651	0	24	1	3	3	40	1	0	0	0	0	0	4.47734	2.83321	50				4	5	5	9	0	1
100000000	40	0	0	5	26		49	56	4					535		0					49	5	1	9	821	1	32	1	3	3	40	0	0	0	0	0	0	4.04305	1.60944	50	100			3	3	5	8	0	1
100000000	40	0	0	6	26		49	740	12	21		1	5	536	1	0	1			21	49	6	1	5	5174	1	101	1	3	3	40	0	0	0	0	0	0	6.608	2.56495	0	100	0	0	2	5	4	8	0	1
100000000	40	0	0	7	26		49	2445	45	21		5	5	537	5	0	5			21	49	7	1	45	5977	1	109	1	4	4	40	0	0	0	0	0	0	7.80221	3.82864	100	100	100	100	4	4	4	8	0	1
100000000	40	1	0	8	26		49	7161	78	21		3	3	538	3	0	3			21	49	8	1	361	12706	1	137	1	3	3	40	1	0	0	0	0	0	8.87655	4.36945	100	100	100	100	2	5	5	8	0	1
100000000	40	1	0	9	26		49	1444	79	21		3	5	539	3	0	3			21	49	9	1	65	17555	4	251	1	5	5	40	1	0	0	0	0	0	7.27586	4.38203	100	100	20	20	4	5	4	8	0	1
100000000	40	0	0	10	26		49	1911	21	21		3	3	540	3	0	3			21	49	10	1	24	18825	0	328	1	3	3	40	0	0	0	0	0	0	7.55591	3.09104	100	0	0	0	3	3	3	8	0	1
100000000	40	0	0	11	26		49	5106	56	21		4	2	541	4	0	4			21	49	11	1	239	21260	0	345	1	3	3	40	0	0	0	0	0	0	8.53837	4.04305	100	0	0	0	3	2	5	7	0	1
100000000	40	1	0	12	26		49	3704	95	21	0	3	5	542	3	0	3	0	0	21	49	12	1	192	33696	5	440	1	4	4	40	1	0	0	0	0	0	8.21744	4.56435	100	100	100	100	5	5	4	7	0	1
100000000	40	0	1	13	26		49	1706	31	21	0	5	5	543	5	0	5	0	0	21	49	13	1	37	35374	2	518	1	4	4	40	0	1	0	0	0	0	7.44249	3.46574	100	0	0	0	3	5	4	8	0	1
100000000	40	0	1	14	26		49	10727	9	21	0	5	4	544	5	0	5	0	0	21	49	14	1	478	38866	0	532	1	2	2	40	0	1	0	0	0	0	9.28061	2.30259	100	100	50	50	3	5	5	6	0	1
100000000	40	1	0	15	26		49	24180	57	21	1	5	5	545	5	0	5	1	0	21	49	15	1	996	61843	2	561	1	2	2	40	1	0	0	0	0	0	10.0933	4.06044	50	100	50	50	2	5	5	7	0	1
100000000	40	1	0	16	26		49	2083	45	21	1	5	5	546	5	0	5	1	1	21	49	16	1	125	73582	2	604	1	4	4	40	1	0	0	0	0	0	7.64205	3.82864	50	100	50	50	3	5	5	7	0	1
100000000	40	0	0	17	26		49	291	16	21	1	5	5	547	5	0	5	1	1	21	49	17	1	12	74404	0	621	1	3	3	40	0	0	0	0	0	0	5.67675	2.83321	50	100	50	50	3	5	5	7	0	1
100000000	40	0	0	18	26		49	113	2	21	1	3	5	548	3	0	3	1	1	21	49	18	1	3	74597	0	624	1	2	2	40	0	0	0	0	0	0	4.7362	1.09861	50	100	50	50	3	5	4	6	0	1
100000000	40	0	0	19	26		49	21887	11	21		3	3	549	3	0	3			21	49	19	1	799	77806	1	628	1	3	3	40	0	0	0	0	0	0	9.99369	2.48491	50	100	70	70	3	5	5	8	0	1
100000000	40	0	1	20	26		49	65605	279	21		5	5	550	5	0	5			21	49	20	1	3340	224367	20	898	1	3	3	40	0	1	0	0	0	0	11.0914	5.63479	50	100	50	50	5	5	5	8	0	1
100000000	40	0	0	21	26		49	49684	62	21		5	3	551	5	0	5			21	49	21	1	2576	338124	5	1172	1	2	2	40	0	0	0	0	0	0	10.8135	4.14314	100	100	100	100	1	5	5	7	0	1
100000000	40	0	0	22	26		49	37342	44	21		5	1	552	5	0	5			21	49	22	1	2287	408837	1	1239	1	2	2	40	0	0	0	0	0	0	10.5279	3.80666	100	100	100	100	3	3	3	7	0	1
100000000	40	0	0	23	26		49	14692	18	21		5	2	553	5	0	5			21	49	23	1	736	438654	0	1265	1	2	2	40	0	0	0	0	0	0	9.59513	2.94444	100	100	100	100	4	5	5	7	0	1
100000000	40	0	0	24	26		49	103256	31	21		5	3	554	5	0	5			21	49	24	1	6350	493724	0	1292	1	3	3	40	0	0	0	0	0	0	11.545	3.46574	100	100	100	100	1	5	5	6	0	1
100000000	40	0	0	25	26		49	260912	294	21		5	3	555	5	0	5			21	49	25	1	15723	864938	14	1555	1	3	3	40	0	0	0	0	0	0	12.4719	5.68698	100	100	100	100	3	5	3	7	0	1
100000000	40	0	0	26	26		49	75922	177	21		3	5	556	3	0	3			21	49	26	1	2808	1100000	13	1897	1	2	2	40	0	0	0	0	0	0	11.2375	5.18178	100	100	100	100	1	5	4	7	0	1
100000000	27	0	0	1	27	19	19	33	2					557		0					19	1	1	3	92	0	0	1	3	3	27	0	0	0	1	1	0	3.52636	1.09861	5	0			2	5	4	8	1	1
100000000	27	0	0	2	27		19	115	5					558		0					19	2	1	20	176	0	2	1	3	3	27	0	0	0	1	1	0	4.75359	1.79176	15				3	4	4	7	1	1
100000000	27	0	0	5	27		19	56	4					559		0					19	5	1	0	1786	0	85	1	3	3	27	0	0	0	1	1	0	4.04305	1.60944	1	2			4	4	5	7	1	1
100000000	27	0	0	6	27		19	740	12	12		5	5	560	5	0	5			12	19	6	1	100	11880	1	232	1	3	3	27	0	0	0	1	1	0	6.608	2.56495	10	20	30	30	4	3	4	8	1	1
100000000	27	1	0	8	27		19	7161	78	12		4	5	561	4	0	4			12	19	8	1	568	37037	12	726	1	3	3	27	1	0	0	1	1	0	8.87655	4.36945	10	70	50	50	3	5	5	8	1	1
100000000	27	1	0	9	27		19	1444	79	12		4	4	562	4	0	4			12	19	9	1	133	46282	11	1078	1	2	2	27	1	0	0	1	1	0	7.27586	4.38203	5	15	5	5	3	5	5	8	1	1
100000000	27	0	0	10	27		19	1911	21	12		4	4	563	4	0	4			12	19	10	1	262	49682	1	1170	1	2	2	27	0	0	0	1	1	0	7.55591	3.09104	10	20	10	10	4	5	5	7	1	1
100000000	27	1	0	16	27		19	2083	45	12	1	3	5	564	3	0	3	1	0	12	19	16	1	240	197658	2	2942	1	3	3	27	1	0	0	1	1	0	7.64205	3.82864	5	20	5	5	3	5	5	8	1	1
100000000	27	0	0	17	27		19	291	16	12	1	4	5	565	4	0	4	1	1	12	19	17	1	52	202372	1	3045	1	3	3	27	0	0	0	1	1	0	5.67675	2.83321	5	20	10	10	4	5	5	8	1	1
100000000	27	0	0	18	27		19	113	2	12	1	3	4	566	3	0	3	1	1	12	19	18	1	14	203081	2	3064	1	1	1	27	0	0	0	1	1	0	4.7362	1.09861	10	5	5	5	4	4	5	8	1	1
100000000	27	0	0	19	27		19	21887	11	12		3	4	567	3	0	3			12	19	19	1	2826	215408	2	3069	1	3	3	27	0	0	0	1	1	0	9.99369	2.48491	5	30	10	10	3	5	4	8	1	1
100000000	27	0	1	20	27		19	65605	279	12		2	2	568	2	0	2			12	19	20	1	8532	625418	47	3814	1	3	3	27	0	1	0	1	1	0	11.0914	5.63479	15	20	20	20	4	5	5	8	1	1
100000000	27	0	0	22	27		19	37342	44	12		3	1	569	3	0	3			12	19	22	1	2991	949828	8	5013	1	3	3	27	0	0	0	1	1	0	10.5279	3.80666	5	10	15	15	2	4	3	8	1	1
100000000	27	0	0	23	27		19	14692	18	12		2	1	570	2	0	2			12	19	23	1	1125	996197	2	5101	1	3	3	27	0	0	0	1	1	0	9.59513	2.94444	5	10	10	10	2	4	4	9	1	1
100000000	27	0	0	24	27		19	103256	31	12		4	3	571	4	0	4			12	19	24	1	9745	1100000	1	5231	1	3	3	27	0	0	0	1	1	0	11.545	3.46574	10	25	0	0	2	4	5	8	1	1
100000000	27	0	0	1	28	35	35	33	2					572		0					35	1	1	3	92	0	0	1	3	3	27	0	0	0	0	0	0	3.52636	1.09861	90	0			2	5	3	4	0	1
100000000	27	0	0	2	28		35	115	5					573		0					35	2	1	20	176	0	2	1	3	3	27	0	0	0	0	0	0	4.75359	1.79176	60				4	4	3	4	0	1
100000000	27	1	0	3	28		35	642	13					574		0					35	3	1	80	696	0	6	1	3	3	27	1	0	0	0	0	0	6.46615	2.63906	70				4	5	5	5	0	1
100000000	27	1	0	4	28		35	87	16					575		0					35	4	1	10	1716	0	59	1	3	3	27	1	0	0	0	0	0	4.47734	2.83321	50				4	5	4	4	0	1
100000000	27	0	0	5	28		35	56	4					576		0					35	5	1	0	1786	0	85	1	4	4	27	0	0	0	0	0	0	4.04305	1.60944	10	30			3	5	4	3	0	1
100000000	27	0	0	6	28		35	740	12	21		5	5	577	5	0	5			21	35	6	1	100	11880	1	232	1	4	4	27	0	0	0	0	0	0	6.608	2.56495	50	60	60	60	2	5	3	2	0	1
100000000	27	0	0	7	28		35	2445	45	21		5	2	578	5	0	5			21	35	7	1	394	21805	5	346	1	4	4	27	0	0	0	0	0	0	7.80221	3.82864	60	70	50	50	3	5	2	4	0	1
100000000	27	1	0	8	28		35	7161	78	21		5	5	579	5	0	5			21	35	8	1	568	37037	12	726	1	4	4	27	1	0	0	0	0	0	8.87655	4.36945	10	50	50	50	4	5	3	5	0	1
100000000	27	1	0	9	28		35	1444	79	21		5	5	580	5	0	5			21	35	9	1	133	46282	11	1078	1	4	4	27	1	0	0	0	0	0	7.27586	4.38203	30	50	10	10	4	5	4	4	0	1
100000000	27	0	0	10	28		35	1911	21	21		5	5	581	5	0	5			21	35	10	1	262	49682	1	1170	1	4	4	27	0	0	0	0	0	0	7.55591	3.09104	10	30	10	10	4	5	1	2	0	1
100000000	27	1	0	11	28		35	5106	56	21		5	5	582	5	0	5			21	35	11	1	1161	73409	15	1324	1	4	4	27	1	0	0	0	0	0	8.53837	4.04305	50	60	15	15	2	5	2	3	0	1
100000000	27	1	0	12	28		35	3704	95	21	0	5	1	583	5	0	5	0	0	21	35	12	1	290	99206	13	2260	1	4	4	27	1	0	0	0	0	0	8.21744	4.56435	40	40	60	60	2	5	3	4	0	1
100000000	27	0	1	13	28		35	1706	31	21	0	5	5	584	5	0	5	0	0	21	35	13	1	120	102950	5	2640	1	4	4	27	0	1	0	0	0	0	7.44249	3.46574	30	50	60	60	4	5	2	4	0	1
100000000	27	1	0	14	28		35	10727	9	21	0	5	5	585	5	0	5	0	0	21	35	14	1	882	113095	0	2721	1	4	4	27	1	0	0	0	0	0	9.28061	2.30259	5	10	0	0	4	4	3	5	0	1
100000000	27	1	0	15	28		35	24180	57	21	1	5	5	586	5	0	5	1	0	21	35	15	1	2814	159743	2	2780	1	4	4	27	1	0	0	0	0	0	10.0933	4.06044	50	65	80	80	5	5	2	3	0	1
100000000	27	1	0	16	28		35	2083	45	21	1	5	5	587	5	0	5	1	1	21	35	16	1	240	197658	2	2942	1	4	4	27	1	0	0	0	0	0	7.64205	3.82864	50	50	50	50	5	4	3	4	0	1
100000000	27	0	0	17	28		35	291	16	21	1	3	5	588	3	0	3	1	1	21	35	17	1	52	202372	1	3045	1	4	4	27	0	0	0	0	0	0	5.67675	2.83321	20	65	50	50	5	4	3	3	0	1
100000000	27	0	0	18	28		35	113	2	21	1	5	5	589	5	0	5	1	1	21	35	18	1	14	203081	2	3064	1	4	4	27	0	0	0	0	0	0	4.7362	1.09861	10	50	60	60	4	5	1	3	0	1
100000000	27	0	0	19	28		35	21887	11	21		4	5	590	4	0	4			21	35	19	1	2826	215408	2	3069	1	4	4	27	0	0	0	0	0	0	9.99369	2.48491	50	50	60	60	5	4	2	7	0	1
100000000	27	0	1	20	28		35	65605	279	21		2	2	591	2	0	2			21	35	20	1	8532	625418	47	3814	1	3	3	27	0	1	0	0	0	0	11.0914	5.63479	50	70	60	60	4	5	2	8	0	1
100000000	27	0	0	21	28		35	49684	62	21		5	5	592	5	0	5			21	35	21	1	3692	852439	7	4855	1	4	4	27	0	0	0	0	0	0	10.8135	4.14314	20	20	50	50	3	5	2	4	0	1
100000000	27	0	0	22	28		35	37342	44	21		5	5	593	5	0	5			21	35	22	1	2991	949828	8	5013	1	4	4	27	0	0	0	0	0	0	10.5279	3.80666	20	35	30	30	2	5	2	10	0	1
100000000	27	0	0	23	28		35	14692	18	21		5	5	594	5	0	5			21	35	23	1	1125	996197	2	5101	1	4	4	27	0	0	0	0	0	0	9.59513	2.94444	30	50	60	60	4	3	4	8	0	1
100000000	27	0	0	24	28		35	103256	31	21		5	4	595	5	0	5			21	35	24	1	9745	1100000	1	5231	1	4	4	27	0	0	0	0	0	0	11.545	3.46574	30	40	40	40	4	4	2	5	0	1
100000000	27	0	0	25	28		35	260912	294	21		4	5	596	4	0	4			21	35	25	1	22784	1700000	30	5759	1	4	4	27	0	0	0	0	0	0	12.4719	5.68698	60	60	50	50	3	4	1	5	0	1
100000000	27	0	0	26	28		35	75922	177	21		3	3	597	3	0	3			21	35	26	1	5690	2000000	16	6315	1	3	3	27	0	0	0	0	0	0	11.2375	5.18178	10	15	35	35	3	5	4	6	0	1
100000000	7	0	0	1	29	27	27	33	2					598		0					27	1	1	0	1	0	0	1	3	3	7	0	0	0	0	1	0	3.52636	1.09861	30	0			3	4	5	9	1	1
100000000	7	0	0	2	29		27	115	5					599		0					27	2	1	0	2	0	0	1	4	4	7	0	0	0	0	1	0	4.75359	1.79176	30				4	5	5	6	1	1
100000000	7	0	0	5	29		27	56	4					600		0					27	5	1	0	81	0	0	1	4	4	7	0	0	0	0	1	0	4.04305	1.60944	5	10			2	2	2	9	1	1
100000000	7	0	0	6	29		27	740	12	18		5	5	601	5	0	5			18	27	6	1	1	379	0	6	1	4	4	7	0	0	0	0	1	0	6.608	2.56495	50	30	50	50	3	5	5	3	1	1
100000000	7	0	0	7	29		27	2445	45	18		5	5	602	5	0	5			18	27	7	1	14	523	0	8	1	4	4	7	0	0	0	0	1	0	7.80221	3.82864	50	70	70	70	4	3	4	9	1	1
100000000	7	0	0	8	29		27	7161	78	18		5	5	603	5	0	5			18	27	8	1	36	1373	0	30	1	4	4	7	0	0	0	0	1	0	8.87655	4.36945	50	70	80	80	3	5	4	4	1	1
100000000	7	0	0	9	29		27	1444	79	18		5	4	604	5	0	5			18	27	9	1	7	1849	0	65	1	5	5	7	0	0	0	0	1	0	7.27586	4.38203	70	50	30	30	3	5	5	4	1	1
100000000	7	0	0	10	29		27	1911	21	18		5	5	605	5	0	5			18	27	10	1	23	2371	1	107	1	4	4	7	0	0	0	0	1	0	7.55591	3.09104	10	20	20	20	4	5	4	9	1	1
100000000	7	0	0	11	29		27	5106	56	18		5	5	606	5	0	5			18	27	11	1	40	3148	1	121	1	4	4	7	0	0	0	0	1	0	8.53837	4.04305	30	40	30	30	3	5	5	4	1	1
100000000	7	0	0	12	29		27	3704	95	18	0	5	5	607	5	0	5	0	0	18	27	12	1	15	4542	0	140	1	4	4	7	0	0	0	0	1	0	8.21744	4.56435	20	50	10	10	3	5	5	3	1	1
100000000	7	0	0	13	29		27	1706	31	18	0	5	5	608	5	0	5	0	0	18	27	13	1	9	4823	0	161	1	4	4	7	0	0	0	0	1	0	7.44249	3.46574	10	10	10	10	1	5	5	9	1	1
100000000	7	0	0	14	29		27	10727	9	18	0	5	5	609	5	0	5	0	0	18	27	14	1	87	5674	0	162	1	4	4	7	0	0	0	0	1	0	9.28061	2.30259	50	70	40	40	2	5	5	9	1	1
100000000	7	0	1	16	29		27	2083	45	18	0	5	5	610	5	0	5	0	0	18	27	16	1	6	9408	0	174	1	4	4	7	0	1	0	0	1	0	7.64205	3.82864	60	40	30	30	1	5	5	4	1	1
100000000	7	0	0	17	29		27	291	16	18	1	5	5	611	5	0	5	1	1	18	27	17	1	0	9483	0	175	1	4	4	7	0	0	0	0	1	0	5.67675	2.83321	20	30	20	20	1	5	5	9	1	1
100000000	7	0	0	18	29		27	113	2	18	1	5	5	612	5	0	5	1	1	18	27	18	1	0	9487	0	176	1	4	4	7	0	0	0	0	1	0	4.7362	1.09861	30	10	20	20	3	5	5	4	1	1
100000000	7	0	0	19	29		27	21887	11	18		4	3	613	4	0	4			18	27	19	1	50	9829	0	176	1	4	4	7	0	0	0	0	1	0	9.99369	2.48491	40	60	60	60	4	5	5	10	1	1
100000000	7	0	1	20	29		27	65605	279	18		5	3	614	5	0	5			18	27	20	1	278	23280	0	184	1	4	4	7	0	1	0	0	1	0	11.0914	5.63479	50	70	40	40	1	5	5	9	1	1
100000000	7	0	0	21	29		27	49684	62	18		5	5	615	5	0	5			18	27	21	1	595	44452	0	200	1	4	4	7	0	0	0	0	1	0	10.8135	4.14314	50	70	70	70	3	5	5	9	1	1
100000000	7	0	0	22	29		27	37342	44	18		5	5	616	5	0	5			18	27	22	1	447	60666	2	218	1	4	4	7	0	0	0	0	1	0	10.5279	3.80666	50	70	70	70	1	5	5	9	1	1
100000000	7	0	0	23	29		27	14692	18	18		5	5	617	5	0	5			18	27	23	1	122	65459	0	223	1	4	4	7	0	0	0	0	1	0	9.59513	2.94444	50	80	70	70	1	5	4	5	1	1
100000000	7	0	0	24	29		27	103256	31	18		5	5	618	5	0	5			18	27	24	1	472	70442	0	228	1	4	4	7	0	0	0	0	1	0	11.545	3.46574	50	80	50	50	1	5	5	4	1	1
100000000	11	0	0	1	30	29	29	33	2					619		0					29	1	1	2	22	0	0	1	4	4	11	0	0	0	0	1	0	3.52636	1.09861	60	0			1	1	3	8	1	1
100000000	11	0	0	2	30		29	115	5					620		0					29	2	1	6	73	1	2	1	1	1	11	0	0	0	0	1	0	4.75359	1.79176	50				1	3	3	8	1	1
100000000	11	1	0	3	30		29	642	13					621		0					29	3	1	53	338	1	6	1	4	4	11	1	0	0	0	1	0	6.46615	2.63906	60				3	4	4	8	1	1
100000000	11	1	0	4	30		29	87	16					622		0					29	4	1	11	942	0	41	1	4	4	11	1	0	0	0	1	0	4.47734	2.83321	80				4	5	4	7	1	1
100000000	11	0	0	5	30		29	56	4					623		0					29	5	1	2	1016	0	51	1	1	1	11	0	0	0	0	1	0	4.04305	1.60944	10	60			3	5	3	8	1	1
100000000	11	0	0	6	30		29	740	12	20		5	1	624	5	0	5			20	29	6	1	40	5558	1	104	1	4	4	11	0	0	0	0	1	0	6.608	2.56495	10	80	40	40	2	5	2	8	1	1
100000000	11	0	0	7	30		29	2445	45	20		5	1	625	5	0	5			20	29	7	1	163	8987	5	153	1	5	5	11	0	0	0	0	1	0	7.80221	3.82864	50	95	50	50	1	5	4	8	1	1
100000000	11	1	0	8	30		29	7161	78	20		5	1	626	5	0	5			20	29	8	1	489	19761	2	260	1	3	3	11	1	0	0	0	1	0	8.87655	4.36945	40	100	30	30	3	5	3	8	1	1
100000000	11	1	0	9	30		29	1444	79	20		5	5	627	5	0	5			20	29	9	1	130	28095	5	490	1	4	4	11	1	0	0	0	1	0	7.27586	4.38203	50	90	30	30	2	5	3	9	1	1
100000000	11	0	0	10	30		29	1911	21	20		5	5	628	5	0	5			20	29	10	1	121	31978	0	691	1	4	4	11	0	0	0	0	1	0	7.55591	3.09104	50	90	50	50	1	5	3	9	1	1
100000000	11	0	1	11	30		29	5106	56	20		5	5	629	5	0	5			20	29	11	1	207	36441	0	735	1	3	3	11	0	1	0	0	1	0	8.53837	4.04305	50	90	60	60	1	5	4	6	1	1
100000000	11	0	1	13	30		29	1706	31	20	0	5	1	630	5	0	5	0	0	20	29	13	1	100	46000	1	830	1	4	4	11	0	1	0	0	1	0	7.44249	3.46574	50	95	50	50	1	5	4	8	1	1
100000000	11	1	0	14	30		29	10727	9	20	0	5	1	631	5	0	5	0	0	20	29	14	1	853	55904	0	848	1	4	4	11	1	0	0	0	1	0	9.28061	2.30259	50	90	50	50	3	3	3	6	1	1
100000000	11	1	0	15	30		29	24180	57	20	1	5	5	632	5	0	5	1	0	20	29	15	1	1524	95878	5	887	1	4	4	11	1	0	0	0	1	0	10.0933	4.06044	60	95	50	50	2	5	4	9	1	1
100000000	11	1	0	16	30		29	2083	45	20	1	5	1	633	5	0	5	1	1	20	29	16	1	141	113903	4	992	1	4	4	11	1	0	0	0	1	0	7.64205	3.82864	50	80	50	50	2	5	4	9	1	1
100000000	11	0	0	17	30		29	291	16	20	1	5	1	634	5	0	5	1	1	20	29	17	1	12	115581	1	1042	1	4	4	11	0	0	0	0	1	0	5.67675	2.83321	5	10	50	50	1	5	4	9	1	1
100000000	11	0	0	18	30		29	113	2	20	1	5	1	635	5	0	5	1	1	20	29	18	1	6	115807	0	1056	1	4	4	11	0	0	0	0	1	0	4.7362	1.09861	10	20	30	30	1	5	4	9	1	1
100000000	11	0	0	19	30		29	21887	11	20		5	1	636	5	0	5			20	29	19	1	955	120258	1	1060	1	3	3	11	0	0	0	0	1	0	9.99369	2.48491	50	90	50	50	1	5	4	9	1	1
100000000	11	0	1	20	30		29	65605	279	20		5	1	637	5	0	5			20	29	20	1	3304	300241	9	1161	1	3	3	11	0	1	0	0	1	0	11.0914	5.63479	100	100	100	100	1	5	4	10	1	1
100000000	11	0	0	21	30		29	49684	62	20		5	1	638	5	0	5			20	29	21	1	3024	478865	1	1419	1	3	3	11	0	0	0	0	1	0	10.8135	4.14314	50	95	50	50	1	5	4	10	1	1
100000000	11	0	0	22	30		29	37342	44	20		5	1	639	5	0	5			20	29	22	1	1358	539548	9	1553	1	3	3	11	0	0	0	0	1	0	10.5279	3.80666	30	100	40	40	1	4	4	9	1	1
100000000	11	0	0	23	30		29	14692	18	20		5	1	640	5	0	5			20	29	23	1	617	560790	4	1650	1	3	3	11	0	0	0	0	1	0	9.59513	2.94444	30	30	40	40	1	5	3	10	1	1
100000000	11	0	0	24	30		29	103256	31	20		5	1	641	5	0	5			20	29	24	1	5755	608791	1	1668	1	3	3	11	0	0	0	0	1	0	11.545	3.46574	50	100	50	50	1	3	3	10	1	1
100000000	11	0	0	25	30		29	260912	294	20		5	3	642	5	0	5			20	29	25	1	11327	963600	19	1883	1	3	3	11	0	0	0	0	1	0	12.4719	5.68698	20	40	50	50	1	5	3	10	1	1
100000000	11	0	0	26	30		29	75922	177	20		5	1	643	5	0	5			20	29	26	1	4783	1100000	6	2320	1	3	3	11	0	0	0	0	1	0	11.2375	5.18178	100	100	80	80	1	4	3	10	1	1
100000000	13	0	0	1	31	28	28	33	2					644		0					28	1	1	2	77	0	2	1	3	3	13	0	0	0	0	1	0	3.52636	1.09861	20	0			1	4	4	5	0
100000000	13	0	0	2	31		28	115	5					645		0					28	2	1	40	300	1	6	1	3	3	13	0	0	0	0	1	0	4.75359	1.79176	50				2	5	4	8	0
100000000	13	1	0	3	31		28	642	13					646		0					28	3	1	199	1752	4	40	1	3	3	13	1	0	0	0	1	0	6.46615	2.63906	50				2	5	4	6	0
100000000	13	1	0	4	31		28	87	16					647		0					28	4	1	39	4929	11	171	1	3	3	13	1	0	0	0	1	0	4.47734	2.83321	40				1	5	5	6	0
100000000	13	0	0	17	31		28	291	16	4	1	5	5	648	5	0	5	1	1	4	28	17	1	24	381610	12	3142	1	3	3	13	0	0	0	0	1	0	5.67675	2.83321	5	50	15	15	2	5	5	6	0
100000000	13	0	1	20	31		28	65605	279	4		5	5	649	5	0	5			4	28	20	1	11125	962513	23	3564	1	2	2	13	0	1	0	0	1	0	11.0914	5.63479	10	80	40	40	2	5	5	8	0
100000000	13	0	0	24	31		28	103256	31	4		5	5	650	5	0	5			4	28	24	1	19059	1700000	2	4594	1	3	3	13	0	0	0	0	1	0	11.545	3.46574	40	100	50	50	2	5	5	7	0
100000000	13	0	0	26	31		28	75922	177	4		5	5	651	5	0	5			4	28	26	1	8636	3100000	13	5718	1	3	3	13	0	0	0	0	1	0	11.2375	5.18178	5	50	30	30	2	5	4	7	0
100000000	14	0	0	1	32	70	70	33	2					652		0					70	1	1	1	50	0	3	1	4	4	14	0	0	1	0	0	1	3.52636	1.09861	50	0			4	5	5	9	1	1
100000000	14	0	0	2	32		70	115	5					653		0					70	2	1	11	104	1	5	1	4	4	14	0	0	1	0	0	1	4.75359	1.79176	20				4	5	5	9	1	1
100000000	14	1	0	3	32		70	642	13					654		0					70	3	1	55	436	3	10	1	6	6	14	1	0	1	0	0	1	6.46615	2.63906	50				4	5	5	9	1	1
100000000	14	1	0	4	32		70	87	16					655		0					70	4	1	7	1148	3	50	1	6	6	14	1	0	1	0	0	1	4.47734	2.83321	30				4	5	5	9	1	1
100000000	14	0	0	5	32		70	56	4					656		0					70	5	1	3	1400	1	90	1	6	6	14	0	0	1	0	0	1	4.04305	1.60944	10	40			3	5	5	9	1	1
100000000	14	0	0	6	32		70	740	12	21		5	5	657	5	0	5			21	70	6	1	90	8243	3	160	1	5	5	14	0	0	1	0	0	1	6.608	2.56495	10	30	20	20	4	5	5	9	1	1
100000000	14	0	0	7	32		70	2445	45	21		5	5	658	5	0	5			21	70	7	1	188	13310	4	211	1	4	4	14	0	0	1	0	0	1	7.80221	3.82864	2	5	5	5	4	5	5	9	1	1
100000000	14	1	0	8	32		70	7161	78	21		5	5	659	5	0	5			21	70	8	1	871	31560	10	350	1	4	4	14	1	0	1	0	0	1	8.87655	4.36945	5	20	10	10	3	5	5	9	1	1
100000000	14	1	0	9	32		70	1444	79	21		5	5	660	5	0	5			21	70	9	1	115	43582	6	629	1	5	5	14	1	0	1	0	0	1	7.27586	4.38203	5	20	5	5	4	5	5	9	1	1
100000000	14	0	0	10	32		70	1911	21	21		5	5	661	5	0	5			21	70	10	1	128	47340	3	775	1	4	4	14	0	0	1	0	0	1	7.55591	3.09104	3	50	5	5	4	5	5	9	1	1
100000000	14	0	1	11	32		70	5106	56	21		5	5	662	5	0	5			21	70	11	1	225	51972	3	808	1	6	6	14	0	1	1	0	0	1	8.53837	4.04305	2	20	5	5	4	5	5	9	1	1
100000000	14	0	1	12	32		70	3704	95	21	0	5	5	663	5	0	5	0	0	21	70	12	1	260	60885	4	882	1	4	4	14	0	1	1	0	0	1	8.21744	4.56435	2	20	3	3	4	5	5	9	1	1
100000000	14	0	1	13	32		70	1706	31	21	0	5	5	664	5	0	5	0	0	21	70	13	1	221	66374	2	944	1	4	4	14	0	1	1	0	0	1	7.44249	3.46574	10	70	10	10	2	5	5	9	1	1
100000000	14	1	0	14	32		70	10727	9	21	1	5	5	665	5	0	5	1	1	21	70	14	1	1418	81768	1	986	1	4	4	14	1	0	1	0	0	1	9.28061	2.30259	1	5	5	5	4	5	5	9	1	1
100000000	14	1	0	15	32		70	24180	57	21	1	5	5	666	5	0	5	1	1	21	70	15	1	2662	139766	2	1093	1	4	4	14	1	0	1	0	0	1	10.0933	4.06044	1	10	1	1	4	5	5	9	1	1
100000000	14	1	0	16	32		70	2083	45	21	1	5	5	667	5	0	5	1	1	21	70	16	1	251	166693	2	1241	1	4	4	14	1	0	1	0	0	1	7.64205	3.82864	1	5	2	2	5	5	5	9	1	1
100000000	14	0	0	17	32		70	291	16	21	1	5	5	668	5	0	5	1	1	21	70	17	1	8	168881	1	1308	1	4	4	14	0	0	1	0	0	1	5.67675	2.83321	1	10	2	2	5	5	5	9	1	1
100000000	14	0	0	18	32		70	113	2	21	1	5	5	669	5	0	5	1	1	21	70	18	1	10	169233	0	1313	1	4	4	14	0	0	1	0	0	1	4.7362	1.09861	3	10	3	3	4	5	5	9	1	1
100000000	14	0	0	19	32		70	21887	11	21		5	5	670	5	0	5			21	70	19	1	1155	174698	1	1320	1	4	4	14	0	0	1	0	0	1	9.99369	2.48491	5	30	10	10	4	5	5	9	1	1
100000000	14	0	1	20	32		70	65605	279	21		5	5	671	5	0	5			21	70	20	1	6723	433702	29	1649	1	4	4	14	0	1	1	0	0	1	11.0914	5.63479	5	30	10	10	4	5	5	9	1	1
100000000	14	0	0	21	32		70	49684	62	21		5	4	672	5	0	5			21	70	21	1	3931	659914	4	2098	1	4	4	14	0	0	1	0	0	1	10.8135	4.14314	5	30	10	10	4	5	5	9	1	1
100000000	14	0	0	22	32		70	37342	44	21		5	5	673	5	0	5			21	70	22	1	1858	737421	3	2176	1	4	4	14	0	0	1	0	0	1	10.5279	3.80666	5	30	10	10	4	5	5	9	1	1
100000000	14	0	0	23	32		70	14692	18	21		5	5	674	5	0	5			21	70	23	1	933	767979	0	2219	1	4	4	14	0	0	1	0	0	1	9.59513	2.94444	5	10	5	5	3	5	5	9	1	1
100000000	14	0	0	24	32		70	103256	31	21		5	5	675	5	0	5			21	70	24	1	7603	836547	0	2251	1	4	4	14	0	0	1	0	0	1	11.545	3.46574	5	30	10	10	4	5	5	9	1	1
100000000	14	0	0	25	32		70	260912	294	21		5	5	676	5	0	5			21	70	25	1	9549	1300000	24	2581	1	4	4	14	0	0	1	0	0	1	12.4719	5.68698	5	30	5	5	4	5	5	9	1	1
100000000	14	0	0	26	32		70	75922	177	21		5	5	677	5	0	5			21	70	26	1	4783	1400000	1	2929	1	4	4	14	0	0	1	0	0	1	11.2375	5.18178	5	30	10	10	4	5	5	9	1	1
100000000	1	0	0	1	33	66	66	33	2					678		0					66	1	0	9	137	0	4	0	1	1	1	0	0	1	0	0	0	3.52636	1.09861	50	0			4	4	5	9	1
100000000	1	0	0	2	33		66	115	5					679		0					66	2	0	1	169	0	7	0	3	3	1	0	0	1	0	0	0	4.75359	1.79176	30				4	5	5	8	1
100000000	1	0	0	3	33		66	642	13					680		0					66	3	0	13	239	0	10	0	1	1	1	0	0	1	0	0	0	6.46615	2.63906	20				4	5	5	8	1
100000000	1	1	0	4	33		66	87	16					681		0					66	4	0	6	934	1	48	0	1	1	1	1	0	1	0	0	0	4.47734	2.83321	10				3	5	5	9	1
100000000	1	0	0	5	33		66	56	4					682		0					66	5	0	10	1154	0	91	0	1	1	1	0	0	1	0	0	0	4.04305	1.60944	2	10			4	4	4	8	1
100000000	1	0	0	7	33		66	2445	45	17		3	5	683	3	0	3			17	66	7	0	212	9666	13	237	0	1	1	1	0	0	1	0	0	0	7.80221	3.82864	5	10	10	10	2	5	4	9	1
100000000	1	0	0	9	33		66	1444	79	17		1	5	684	1	0	1			17	66	9	0	64	18642	2	644	0	1	1	1	0	0	1	0	0	0	7.27586	4.38203	5	10	5	5	3	5	5	9	1
100000000	1	0	0	10	33		66	1911	21	17		2	3	685	2	0	2			17	66	10	0	81	20544	2	737	0	1	1	1	0	0	1	0	0	0	7.55591	3.09104	5	5	5	5	2	5	4	9	1
100000000	1	0	1	13	33		66	1706	31	17	0	1	3	686	1	0	1	0	0	17	66	13	0	33	41169	4	1377	0	1	1	1	0	1	1	0	0	0	7.44249	3.46574	1	1	2	2	1	4	4	9	1
100000000	1	0	1	14	33		66	10727	9	17	0	1	1	687	1	0	1	0	0	17	66	14	0	250	44140	0	1424	0	1	1	1	0	1	1	0	0	0	9.28061	2.30259	1	3	1	1	2	5	4	9	1
100000000	1	1	0	15	33		66	24180	57	17	0	1	2	688	1	0	1	0	0	17	66	15	0	382	55420	1	1438	0	1	1	1	1	0	1	0	0	0	10.0933	4.06044	1	2	2	2	3	5	4	9	1
100000000	1	1	0	16	33		66	2083	45	17	0	2	2	689	2	0	2	0	0	17	66	16	0	63	60005	0	1466	0	1	1	1	1	0	1	0	0	0	7.64205	3.82864	2	3	5	5	3	5	4	9	1
100000000	1	0	0	17	33		66	291	16	17	0	1	1	690	1	0	1	0	0	17	66	17	0	8	60730	0	1470	0	1	1	1	0	0	1	0	0	0	5.67675	2.83321	1	1	5	5	4	5	4	9	1
100000000	1	0	0	18	33		66	113	2	17	0	1	1	691	1	0	1	0	0	17	66	18	0	18	61116	0	1472	0	1	1	1	0	0	1	0	0	0	4.7362	1.09861	3	3	5	5	1	3	5	9	1
100000000	1	0	0	19	33		66	21887	11	17		1	1	692	1	0	1			17	66	19	0	467	63242	0	1477	0	1	1	1	0	0	1	0	0	0	9.99369	2.48491	1	2	1	1	2	4	4	9	1
100000000	1	0	1	20	33		66	65605	279	17		1	1	693	1	0	1			17	66	20	0	1929	165994	12	1734	0	1	1	1	0	1	1	0	0	0	11.0914	5.63479	5	5	10	10	1	4	4	9	1
100000000	1	0	0	21	33		66	49684	62	17		1	1	694	1	0	1			17	66	21	0	2604	254938	2	1960	0	1	1	1	0	0	1	0	0	0	10.8135	4.14314	5	5	5	5	1	4	4	9	1
100000000	1	0	0	22	33		66	37342	44	17		1	1	695	1	0	1			17	66	22	0	2553	341405	3	2044	0	4	4	1	0	0	1	0	0	0	10.5279	3.80666	0	0	10	10	1	4	4	9	1
100000000	1	0	0	23	33		66	14692	18	17		1	1	696	1	0	1			17	66	23	0	795	374078	1	2083	0	1	1	1	0	0	1	0	0	0	9.59513	2.94444	1	1	5	5	1	4	4	9	1
100000000	1	0	0	24	33		66	103256	31	17		1	1	697	1	0	1			17	66	24	0	1734	395192	0	2105	0	4	4	1	0	0	1	0	0	0	11.545	3.46574	1	1	30	30	1	3	3	9	1
100000000	1	0	0	25	33		66	260912	294	17		1	1	698	1	0	1			17	66	25	0	8632	581465	5	2292	0	2	2	1	0	0	1	0	0	0	12.4719	5.68698	1	1	10	10	1	4	3	9	1
100000000	1	0	0	26	33		66	75922	177	17		1	1	699	1	0	1			17	66	26	0	2996	715042	5	2529	0	4	4	1	0	0	1	0	0	0	11.2375	5.18178	1	1	30	30	1	3	3	9	1
100000000	29	0	0	1	34	28	28	33	2					700		0					28	1	1	0	8	0	0	1	3	3	29	0	0	0	0	1	0	3.52636	1.09861	10	0			2	5	3	6	0
100000000	29	0	0	2	34		28	115	5					701		0					28	2	1	0	9	0	0	1	2	2	29	0	0	0	0	1	0	4.75359	1.79176	30				4	5	4	6	0
100000000	29	0	0	3	34		28	642	13					702		0					28	3	1	3	37	0	0	1	3	3	29	0	0	0	0	1	0	6.46615	2.63906	10				4	5	5	7	0
100000000	29	1	0	4	34		28	87	16					703		0					28	4	1	1	86	0	2	1	3	3	29	1	0	0	0	1	0	4.47734	2.83321	1				5	5	4	6	0
100000000	29	0	0	5	34		28	56	4					704		0					28	5	1	0	88	0	2	1	3	3	29	0	0	0	0	1	0	4.04305	1.60944	10	10			3	5	4	7	0
100000000	29	0	0	7	34		28	2445	45	20		5	5	705	5	0	5			20	28	7	1	32	1238	0	13	1	3	3	29	0	0	0	0	1	0	7.80221	3.82864	30	50	50	50	1	5	3	8	0
100000000	29	0	0	8	34		28	7161	78	20		4	5	706	4	0	4			20	28	8	1	44	2474	0	31	1	3	3	29	0	0	0	0	1	0	8.87655	4.36945	20	40	60	60	2	5	4	6	0
100000000	29	0	0	9	34		28	1444	79	20		4	5	707	4	0	4			20	28	9	1	15	3224	1	44	1	3	3	29	0	0	0	0	1	0	7.27586	4.38203	20	50	50	50	2	5	4	7	0
100000000	29	0	0	10	34		28	1911	21	20		5	5	708	5	0	5			20	28	10	1	22	3475	0	51	1	3	3	29	0	0	0	0	1	0	7.55591	3.09104	20	50	50	50	1	5	3	9	0
100000000	29	0	0	11	34		28	5106	56	20		5	5	709	5	0	5			20	28	11	1	91	5475	2	67	1	3	3	29	0	0	0	0	1	0	8.53837	4.04305	50	60	50	50	1	5	3	9	0
100000000	29	0	0	12	34		28	3704	95	20	1	5	5	710	5	0	5	1	0	20	28	12	1	19	7719	4	114	1	3	3	29	0	0	0	0	1	0	8.21744	4.56435	40	60	60	60	1	5	3	8	0
100000000	29	0	0	13	34		28	1706	31	20	1	5	5	711	5	0	5	1	1	20	28	13	1	17	8113	1	129	1	1	1	29	0	0	0	0	1	0	7.44249	3.46574	10	10	10	10	1	5	3	8	0
100000000	29	0	0	14	34		28	10727	9	20	1	5	5	712	5	0	5	1	1	20	28	14	1	54	8847	0	133	1	3	3	29	0	0	0	0	1	0	9.28061	2.30259	50	60	70	70	2	5	3	8	0
100000000	29	0	0	15	34		28	24180	57	20	1	5	5	713	5	0	5	1	1	20	28	15	1	192	12368	0	136	1	3	3	29	0	0	0	0	1	0	10.0933	4.06044	50	60	60	60	2	5	4	9	0
100000000	29	0	0	16	34		28	2083	45	20	1	5	5	714	5	0	5	1	1	20	28	16	1	22	15256	1	147	1	4	4	29	0	0	0	0	1	0	7.64205	3.82864	50	60	50	50	1	4	3	8	0
100000000	29	0	0	17	34		28	291	16	20	1	5	5	715	5	0	5	1	1	20	28	17	1	5	15589	0	149	1	4	4	29	0	0	0	0	1	0	5.67675	2.83321	20	40	50	50	1	5	4	8	0
100000000	29	0	0	18	34		28	113	2	20	1	5	5	716	5	0	5	1	1	20	28	18	1	0	15641	0	149	1	3	3	29	0	0	0	0	1	0	4.7362	1.09861	40	50	50	50	1	5	4	8	0
100000000	29	0	0	19	34		28	21887	11	20		5	5	717	5	0	5			20	28	19	1	158	16638	0	149	1	3	3	29	0	0	0	0	1	0	9.99369	2.48491	40	50	50	50	1	4	4	9	0
100000000	29	0	0	20	34		28	65605	279	20		5	5	718	5	0	5			20	28	20	1	598	52268	8	255	1	3	3	29	0	0	0	0	1	0	11.0914	5.63479	60	70	80	80	4	5	3	7	0
100000000	29	0	0	21	34		28	49684	62	20		5	5	719	5	0	5			20	28	21	1	437	79330	2	357	1	3	3	29	0	0	0	0	1	0	10.8135	4.14314	50	60	70	70	2	5	4	8	0
100000000	29	0	0	22	34		28	37342	44	20		4	5	720	4	0	4			20	28	22	1	248	88703	0	384	1	3	3	29	0	0	0	0	1	0	10.5279	3.80666	40	60	70	70	1	3	3	7	0
100000000	29	0	0	23	34		28	14692	18	20		4	4	721	4	0	4			20	28	23	1	117	93252	0	390	1	3	3	29	0	0	0	0	1	0	9.59513	2.94444	50	60	60	60	2	3	3	7	0
100000000	29	0	0	24	34		28	103256	31	20		5	5	722	5	0	5			20	28	24	1	993	101904	0	394	1	3	3	29	0	0	0	0	1	0	11.545	3.46574	50	60	70	70	2	4	3	7	0
100000000	29	0	0	25	34		28	260912	294	20		5	5	723	5	0	5			20	28	25	1	3104	167361	5	447	1	3	3	29	0	0	0	0	1	0	12.4719	5.68698	60	80	80	80	1	1	3	8	0
100000000	29	0	0	26	34		28	75922	177	20		5	5	724	5	0	5			20	28	26	1	767	212993	1	517	1	3	3	29	0	0	0	0	1	0	11.2375	5.18178	50	50	50	50	4	3	3	8	0
100000000	13	0	0	1	35	54	54	33	2					725		0					54	1	0	2	77	0	2	0	4	4	13	0	0	0	0	0	0	3.52636	1.09861	1	0			3	5	5	9	0	1
100000000	13	0	0	2	35		54	115	5					726		0					54	2	0	40	300	1	6	0	4	4	13	0	0	0	0	0	0	4.75359	1.79176	0				3	5	5	9	0	1
100000000	13	1	0	3	35		54	642	13					727		0					54	3	0	199	1752	4	40	0	4	4	13	1	0	0	0	0	0	6.46615	2.63906	20				3	5	5	9	0	1
100000000	13	1	0	4	35		54	87	16					728		0					54	4	0	39	4929	11	171	0	4	4	13	1	0	0	0	0	0	4.47734	2.83321	9				5	5	5	9	0	1
100000000	13	0	0	5	35		54	56	4					729		0					54	5	0	25	5468	2	313	0	1	1	13	0	0	0	0	0	0	4.04305	1.60944	5	5			4	5	4	9	0	1
100000000	13	0	0	6	35		54	740	12	20		5	3	730	5	0	5			20	54	6	0	186	29688	3	445	0	4	4	13	0	0	0	0	0	0	6.608	2.56495	30	70	90	90	4	5	5	10	0	1
100000000	13	0	0	7	35		54	2445	45	20		1	1	731	1	0	1			20	54	7	0	459	42805	8	509	0	3	3	13	0	0	0	0	0	0	7.80221	3.82864	5	5	5	5	1	5	5	9	0	1
100000000	13	1	0	8	35		54	7161	78	20		1	1	732	1	0	1			20	54	8	0	2044	82794	10	717	0	4	4	13	1	0	0	0	0	0	8.87655	4.36945	25	25	20	20	5	5	5	9	0	1
100000000	13	1	0	9	35		54	1444	79	20		1	1	733	1	0	1			20	54	9	0	378	108337	19	1183	0	4	4	13	1	0	0	0	0	0	7.27586	4.38203	25	5	25	25	4	5	4	8	0	1
100000000	13	0	0	10	35		54	1911	21	20		1	1	734	1	0	1			20	54	10	0	420	118461	6	1667	0	4	4	13	0	0	0	0	0	0	7.55591	3.09104	80	80	70	70	4	5	5	9	0	1
100000000	13	1	0	11	35		54	5106	56	20		1	3	735	1	0	1			20	54	11	0	759	133662	5	1869	0	4	4	13	1	0	0	0	0	0	8.53837	4.04305	80	60	90	90	5	5	5	9	0	1
100000000	13	1	0	12	35		54	3704	95	20	0	2	2	736	2	0	2	0	0	20	54	12	0	614	159708	6	2048	0	4	4	13	1	0	0	0	0	0	8.21744	4.56435	10	10	10	10	4	5	3	9	0	1
100000000	13	0	1	13	35		54	1706	31	20	0	1	1	737	1	0	1	0	0	20	54	13	0	562	171507	2	2218	0	4	4	13	0	1	0	0	0	0	7.44249	3.46574	20	30	30	30	5	5	1	9	0	1
100000000	13	1	0	14	35		54	10727	9	20	0	1	1	738	1	0	1	0	0	20	54	14	0	3300	213910	2	2290	0	2	2	13	1	0	0	0	0	0	9.28061	2.30259	80	70	20	20	4	5	3	9	0	1
100000000	13	1	0	15	35		54	24180	57	20	0	1	1	739	1	0	1	0	0	20	54	15	0	4227	332088	18	2433	0	4	4	13	1	0	0	0	0	0	10.0933	4.06044	20	20	30	30	5	5	5	4	0	1
100000000	13	1	0	16	35		54	2083	45	20	0	3	1	740	3	0	3	0	0	20	54	16	0	235	373848	15	2853	0	4	4	13	1	0	0	0	0	0	7.64205	3.82864	70	60	80	80	3	5	3	9	0	1
100000000	13	0	0	17	35		54	291	16	20	0	2	1	741	2	0	2	0	0	20	54	17	0	24	381610	12	3142	0	4	4	13	0	0	0	0	0	0	5.67675	2.83321	20	70	30	30	5	5	4	9	0	1
100000000	13	0	0	18	35		54	113	2	20	0	1	1	742	1	0	1	0	0	20	54	18	0	19	382121	0	3164	0	5	5	13	0	0	0	0	0	0	4.7362	1.09861	20	20	10	10	5	5	3	8	0	1
100000000	13	0	0	19	35		54	21887	11	20		5	1	743	5	0	5			20	54	19	0	4051	399101	1	3177	0	4	4	13	0	0	0	0	0	0	9.99369	2.48491	20	30	30	30	4	5	3	8	0	1
100000000	13	0	1	20	35		54	65605	279	20		4	1	744	4	0	4			20	54	20	0	11125	962513	23	3564	0	4	4	13	0	1	0	0	0	0	11.0914	5.63479	50	70	80	80	2	5	3	8	0	1
100000000	13	0	0	21	35		54	49684	62	20		4	4	745	4	0	4			20	54	21	0	6768	1400000	7	4258	0	4	4	13	0	0	0	0	0	0	10.8135	4.14314	90	10	0	0	5	5	4	5	0	1
100000000	13	0	0	22	35		54	37342	44	20		3	3	746	3	0	3			20	54	22	0	3573	1500000	7	4432	0	4	4	13	0	0	0	0	0	0	10.5279	3.80666	50	10	10	10	5	5	5	9	0	1
100000000	13	0	0	23	35		54	14692	18	20		4	4	747	4	0	4			20	54	23	0	1596	1600000	4	4553	0	4	4	13	0	0	0	0	0	0	9.59513	2.94444	30	20	20	20	3	5	5	9	0	1
100000000	13	0	0	24	35		54	103256	31	20		3	3	748	3	0	3			20	54	24	0	19059	1700000	2	4594	0	4	4	13	0	0	0	0	0	0	11.545	3.46574	10	20	50	50	3	5	5	9	0	1
100000000	13	0	0	26	35		54	75922	177	20		1	1	749	1	0	1			20	54	26	0	8636	3100000	13	5718	0	4	4	13	0	0	0	0	0	0	11.2375	5.18178	30	70	0	0	3	5	4	8	0	1
100000000	9	0	0	1	36	46	46	33	2					750		0					46	1	1	0	2	0	0	1	6	6	9	0	0	0	0	0	0	3.52636	1.09861	0	0			1	3	5	1	1	1
100000000	9	0	0	2	36		46	115	5					751		0					46	2	1	0	11	0	0	1	3	3	9	0	0	0	0	0	0	4.75359	1.79176	1				1	5	5	1	1	1
100000000	9	0	0	3	36		46	642	13					752		0					46	3	1	1	32	0	0	1	6	6	9	0	0	0	0	0	0	6.46615	2.63906	1				1	5	5	1	1	1
100000000	9	1	0	4	36		46	87	16					753		0					46	4	1	1	56	0	0	1	6	6	9	1	0	0	0	0	0	4.47734	2.83321	2				5	5	5	1	1	1
100000000	9	0	0	5	36		46	56	4					754		0					46	5	1	0	66	0	0	1	4	4	9	0	0	0	0	0	0	4.04305	1.60944	1	1			3	5	4	2	1	1
100000000	9	0	0	6	36		46	740	12	21		5	5	755	5	0	5			21	46	6	1	3	476	0	1	1	6	6	9	0	0	0	0	0	0	6.608	2.56495	1	100	50	50	1	5	5	1	1	1
100000000	9	0	0	7	36		46	2445	45	21		5	5	756	5	0	5			21	46	7	1	17	719	0	2	1	6	6	9	0	0	0	0	0	0	7.80221	3.82864	1	99	99	99	1	5	5	1	1	1
100000000	9	1	0	8	36		46	7161	78	21		5	5	757	5	0	5			21	46	8	1	96	3012	1	17	1	6	6	9	1	0	0	0	0	0	8.87655	4.36945	10	100	75	75	1	5	5	1	1	1
100000000	9	0	0	9	36		46	1444	79	21		5	5	758	5	0	5			21	46	9	1	9	3990	0	60	1	5	5	9	0	0	0	0	0	0	7.27586	4.38203	10	100	75	75	1	5	5	1	1	1
100000000	9	0	0	10	36		46	1911	21	21		5	5	759	5	0	5			21	46	10	1	16	4467	0	70	1	6	6	9	0	0	0	0	0	0	7.55591	3.09104	1	99	100	100	1	5	5	1	1	1
100000000	9	0	0	11	36		46	5106	56	21		5	5	760	5	0	5			21	46	11	1	23	5173	0	70	1	6	6	9	0	0	0	0	0	0	8.53837	4.04305	50	99	99	99	1	5	5	1	1	1
100000000	9	0	0	12	36		46	3704	95	21	0	5	5	761	5	0	5	0	0	21	46	12	1	52	6278	3	78	1	6	6	9	0	0	0	0	0	0	8.21744	4.56435	1	100	100	100	1	5	5	1	1	1
100000000	9	0	0	13	36		46	1706	31	21	0	5	5	762	5	0	5	0	0	21	46	13	1	27	6902	0	81	1	6	6	9	0	0	0	0	0	0	7.44249	3.46574	50	100	100	100	1	5	5	1	1	1
100000000	9	0	0	14	36		46	10727	9	21	1	5	5	763	5	0	5	1	0	21	46	14	1	120	8154	1	85	1	6	6	9	0	0	0	0	0	0	9.28061	2.30259	13	100	50	50	1	5	5	1	1	1
100000000	9	1	0	15	36		46	24180	57	21	1	5	5	764	5	0	5	1	1	21	46	15	1	167	12691	2	102	1	4	4	9	1	0	0	0	0	0	10.0933	4.06044	2	98	99	99	1	5	5	2	1	1
100000000	9	1	0	16	36		46	2083	45	21	1	5	5	765	5	0	5	1	1	21	46	16	1	17	15073	0	111	1	5	5	9	1	0	0	0	0	0	7.64205	3.82864	5	95	99	99	3	5	5	1	1	1
100000000	9	0	0	17	36		46	291	16	21	1	5	5	766	5	0	5	1	1	21	46	17	1	2	15443	0	116	1	5	5	9	0	0	0	0	0	0	5.67675	2.83321	95	100	100	100	1	5	5	1	1	1
100000000	9	0	0	18	36		46	113	2	21	1	5	5	767	5	0	5	1	1	21	46	18	1	0	15479	0	117	1	5	5	9	0	0	0	0	0	0	4.7362	1.09861	5	100	90	90	1	5	5	1	1	1
100000000	9	0	0	19	36		46	21887	11	21		5	5	768	5	0	5			21	46	19	1	199	16587	0	118	1	5	5	9	0	0	0	0	0	0	9.99369	2.48491	5	100	75	75	1	5	5	1	1	1
100000000	9	0	1	20	36		46	65605	279	21		5	5	769	5	0	5			21	46	20	1	778	43489	3	176	1	5	5	9	0	1	0	0	0	0	11.0914	5.63479	30	85	85	85	1	5	5	1	1	1
100000000	9	0	0	21	36		46	49684	62	21		5	5	770	5	0	5			21	46	21	1	650	72094	1	258	1	4	4	9	0	0	0	0	0	0	10.8135	4.14314	60	98	98	98	1	5	5	1	1	1
100000000	9	0	0	22	36		46	37342	44	21		5	5	771	5	0	5			21	46	22	1	392	88379	0	271	1	5	5	9	0	0	0	0	0	0	10.5279	3.80666	10	100	50	50	1	5	5	1	1	1
100000000	9	0	0	23	36		46	14692	18	21		5	5	772	5	0	5			21	46	23	1	131	92890	0	274	1	5	5	9	0	0	0	0	0	0	9.59513	2.94444	1	100	50	50	1	5	5	1	1	1
100000000	9	0	0	24	36		46	103256	31	21		5	5	773	5	0	5			21	46	24	1	774	99325	1	282	1	5	5	9	0	0	0	0	0	0	11.545	3.46574	70	100	100	100	1	5	5	1	1	1
100000000	9	0	0	25	36		46	260912	294	21		5	5	774	5	0	5			21	46	25	1	2544	170963	13	387	1	5	5	9	0	0	0	0	0	0	12.4719	5.68698	95	100	100	100	1	5	5	1	1	1
100000000	9	0	0	26	36		46	75922	177	21		5	5	775	5	0	5			21	46	26	1	824	214664	1	474	1	5	5	9	0	0	0	0	0	0	11.2375	5.18178	33	99	99	99	1	5	5	1	1	1
100000000	1	0	0	1	37	71	71	33	2					776		0					71	1	1	9	137	0	4	1	6	6	1	0	0	1	0	0	1	3.52636	1.09861	0	5			4	5	4	8	0	0
100000000	1	0	0	3	37		71	642	13					777		0					71	3	1	13	239	0	10	1	6	6	1	0	0	1	0	0	1	6.46615	2.63906	10				4	5	5	6	0	0
100000000	1	1	0	4	37		71	87	16					778		0					71	4	1	6	934	1	48	1	6	6	1	1	0	1	0	0	1	4.47734	2.83321	10				5	5	5	6	0	0
100000000	1	0	0	5	37		71	56	4					779		0					71	5	1	10	1154	0	91	1	6	6	1	0	0	1	0	0	1	4.04305	1.60944	10	50			4	5	5	8	0	0
100000000	1	0	0	6	37		71	740	12	12		2	2	780	2	0	2			12	71	6	1	51	2703	0	108	1	6	6	1	0	0	1	0	0	1	6.608	2.56495	10	50	20	20	1	5	4	8	0	0
100000000	1	0	0	7	37		71	2445	45	12		3	3	781	3	0	3			12	71	7	1	212	9666	13	237	1	6	6	1	0	0	1	0	0	1	7.80221	3.82864	10	50	50	50	4	5	5	7	0	0
100000000	1	0	0	9	37		71	1444	79	12		4	4	782	4	0	4			12	71	9	1	64	18642	2	644	1	6	6	1	0	0	1	0	0	1	7.27586	4.38203	10	50	20	20	4	5	5	9	0	0
100000000	1	0	0	10	37		71	1911	21	12		4	3	783	4	0	4			12	71	10	1	81	20544	2	737	1	6	6	1	0	0	1	0	0	1	7.55591	3.09104	10	50	10	10	2	5	5	9	0	0
100000000	1	0	0	11	37		71	5106	56	12		4	4	784	4	0	4			12	71	11	1	158	23000	5	826	1	6	6	1	0	0	1	0	0	1	8.53837	4.04305	10	20	20	20	3	5	4	8	0	0
100000000	1	1	0	12	37		71	3704	95	12	0	4	4	785	4	0	4	0	0	12	71	12	1	423	36950	17	1066	1	6	6	1	1	0	1	0	0	1	8.21744	4.56435	10	20	10	10	4	5	5	6	0	0
100000000	1	0	1	13	37		71	1706	31	12	1	4	4	786	4	0	4	1	0	12	71	13	1	33	41169	4	1377	1	6	6	1	0	1	1	0	0	1	7.44249	3.46574	50	50	50	50	3	5	5	8	0	0
100000000	1	0	1	14	37		71	10727	9	12	1	4	4	787	4	0	4	1	1	12	71	14	1	250	44140	0	1424	1	6	6	1	0	1	1	0	0	1	9.28061	2.30259	30	60	50	50	3	5	4	8	0	0
100000000	1	1	0	15	37		71	24180	57	12	1	5	5	788	5	0	5	1	1	12	71	15	1	382	55420	1	1438	1	6	6	1	1	0	1	0	0	1	10.0933	4.06044	50	60	50	50	4	5	5	8	0	0
100000000	1	1	0	16	37		71	2083	45	12	1	4	5	789	4	0	4	1	1	12	71	16	1	63	60005	0	1466	1	6	6	1	1	0	1	0	0	1	7.64205	3.82864	30	50	30	30	3	5	4	8	0	0
100000000	1	0	1	20	37		71	65605	279	12		4	5	790	4	0	4			12	71	20	1	1929	165994	12	1734	1	6	6	1	0	1	1	0	0	1	11.0914	5.63479	50	60	50	50	2	5	4	8	0	0
100000000	1	0	0	22	37		71	37342	44	12		4	5	791	4	0	4			12	71	22	1	2553	341405	3	2044	1	6	6	1	0	0	1	0	0	1	10.5279	3.80666	50	50	50	50	1	5	4	8	0	0
100000000	23	0	0	1	38	60	60	33	2					792		0					60	1	1	3	114	2	10	1	3	3	23	0	0	0	0	0	0	3.52636	1.09861	10	0			3	5	5	7	1
100000000	23	0	0	2	38		60	115	5					793		0					60	2	1	3	160	0	19	1	3	3	23	0	0	0	0	0	0	4.75359	1.79176	50				2	4	5	4	1
100000000	23	0	0	3	38		60	642	13					794		0					60	3	1	14	315	1	22	1	4	4	23	0	0	0	0	0	0	6.46615	2.63906	80				4	3	5	4	1
100000000	23	1	0	4	38		60	87	16					795		0					60	4	1	0	498	0	34	1	4	4	23	1	0	0	0	0	0	4.47734	2.83321	30				5	5	5	4	1
100000000	23	0	0	5	38		60	56	4					796		0					60	5	1	2	518	0	34	1	4	4	23	0	0	0	0	0	0	4.04305	1.60944	50	50			3	5	5	8	1
100000000	23	0	0	6	38		60	740	12	20		5	5	797	5	0	5			20	60	6	1	43	5877	0	92	1	3	3	23	0	0	0	0	0	0	6.608	2.56495	30	90	50	50	3	5	5	7	1
100000000	23	0	0	7	38		60	2445	45	20		4	4	798	4	0	4			20	60	7	1	215	10951	4	127	1	3	3	23	0	0	0	0	0	0	7.80221	3.82864	60	20	60	60	1	5	5	7	1
100000000	23	1	0	8	38		60	7161	78	20		4	4	799	4	0	4			20	60	8	1	352	20753	11	316	1	4	4	23	1	0	0	0	0	0	8.87655	4.36945	10	80	20	20	5	5	5	6	1
100000000	23	1	0	9	38		60	1444	79	20		5	5	800	5	0	5			20	60	9	1	81	25417	5	492	1	4	4	23	1	0	0	0	0	0	7.27586	4.38203	0	80	10	10	5	5	5	7	1
100000000	23	0	0	10	38		60	1911	21	20		5	5	801	5	0	5			20	60	10	1	74	26913	0	572	1	4	4	23	0	0	0	0	0	0	7.55591	3.09104	10	80	20	20	3	5	5	6	1
100000000	23	1	0	12	38		60	3704	95	20	0	5	5	802	5	0	5	0	0	20	60	12	1	382	46493	13	771	1	4	4	23	1	0	0	0	0	0	8.21744	4.56435	10	20	20	20	4	5	5	7	1
100000000	23	0	1	13	38		60	1706	31	20	0	5	5	803	5	0	5	0	0	20	60	13	1	66	50884	2	950	1	4	4	23	0	1	0	0	0	0	7.44249	3.46574	10	50	20	20	4	5	5	9	1
100000000	23	0	0	14	38		60	10727	9	20	1	5	5	804	5	0	5	1	0	20	60	14	1	230	53806	0	1008	1	4	4	23	0	0	0	0	0	0	9.28061	2.30259	10	80	30	30	1	5	5	9	1
100000000	23	1	0	15	38		60	24180	57	20	1	5	5	805	5	0	5	1	1	20	60	15	1	2346	77327	1	1034	1	4	4	23	1	0	0	0	0	0	10.0933	4.06044	10	80	30	30	3	5	5	9	1
100000000	23	1	0	16	38		60	2083	45	20	1	5	4	806	5	0	5	1	1	20	60	16	1	173	104664	5	1122	1	4	4	23	1	0	0	0	0	0	7.64205	3.82864	10	60	30	30	5	5	5	6	1
100000000	23	0	0	17	38		60	291	16	20	1	5	5	807	5	0	5	1	1	20	60	17	1	21	106610	0	1156	1	4	4	23	0	0	0	0	0	0	5.67675	2.83321	10	70	20	20	5	5	5	7	1
100000000	23	0	0	18	38		60	113	2	20	1	5	5	808	5	0	5	1	1	20	60	18	1	4	106860	0	1161	1	4	4	23	0	0	0	0	0	0	4.7362	1.09861	10	70	10	10	3	5	5	8	1
100000000	23	0	0	19	38		60	21887	11	20		5	5	809	5	0	5			20	60	19	1	1317	111923	2	1163	1	3	3	23	0	0	0	0	0	0	9.99369	2.48491	10	50	50	50	4	5	5	8	1
100000000	23	0	1	20	38		60	65605	279	20		5	5	810	5	0	5			20	60	20	1	4187	307858	28	1580	1	3	3	23	0	1	0	0	0	0	11.0914	5.63479	10	100	60	60	4	5	5	8	1
100000000	23	0	0	21	38		60	49684	62	20		5	2	811	5	0	5			20	60	21	1	2531	453566	2	1996	1	3	3	23	0	0	0	0	0	0	10.8135	4.14314	20	80	50	50	4	5	5	8	1
100000000	23	0	0	22	38		60	37342	44	20		5	5	812	5	0	5			20	60	22	1	2292	523905	1	2044	1	3	3	23	0	0	0	0	0	0	10.5279	3.80666	10	50	30	30	4	5	5	8	1
100000000	23	0	0	23	38		60	14692	18	20		5	1	813	5	0	5			20	60	23	1	794	558890	0	2090	1	3	3	23	0	0	0	0	0	0	9.59513	2.94444	20	70	70	70	3	5	5	8	1
100000000	23	0	0	24	38		60	103256	31	20		5	4	814	5	0	5			20	60	24	1	6351	618867	2	2109	1	3	3	23	0	0	0	0	0	0	11.545	3.46574	10	30	20	20	4	5	5	8	1
100000000	23	0	0	25	38		60	260912	294	20		5	5	815	5	0	5			20	60	25	1	17716	1100000	17	2418	1	3	3	23	0	0	0	0	0	0	12.4719	5.68698	10	50	10	10	4	5	5	8	1
100000000	23	0	0	26	38		60	75922	177	20		5	5	816	5	0	5			20	60	26	1	5244	1300000	9	2806	1	3	3	23	0	0	0	0	0	0	11.2375	5.18178	10	50	30	30	4	5	5	9	1
100000000	40	0	0	1	39	46	46	33	2					817		0					46	1	1	0	3	0	0	1	2	2	40	0	0	0	0	0	0	3.52636	1.09861	0	1			3	5	5	10	0	1
100000000	40	0	0	2	39		46	115	5					818		0					46	2	1	4	16	0	0	1	3	3	40	0	0	0	0	0	0	4.75359	1.79176	10				3	4	5	10	0	1
100000000	40	0	0	5	39		46	56	4					819		0					46	5	1	9	821	1	32	1	3	3	40	0	0	0	0	0	0	4.04305	1.60944	10	70			4	5	5	9	0	1
100000000	40	0	0	6	39		46	740	12	20		5	4	820	5	0	5			20	46	6	1	5	5174	1	101	1	3	3	40	0	0	0	0	0	0	6.608	2.56495	30	70	30	30	4	5	5	8	0	1
100000000	40	0	0	7	39		46	2445	45	20		3	2	821	3	0	3			20	46	7	1	45	5977	1	109	1	3	3	40	0	0	0	0	0	0	7.80221	3.82864	50	90	50	50	4	5	5	8	0	1
100000000	40	1	0	8	39		46	7161	78	20		4	2	822	4	0	4			20	46	8	1	361	12706	1	137	1	3	3	40	1	0	0	0	0	0	8.87655	4.36945	50	80	40	40	4	5	5	8	0	1
100000000	40	1	0	9	39		46	1444	79	20		3	3	823	3	0	3			20	46	9	1	65	17555	4	251	1	3	3	40	1	0	0	0	0	0	7.27586	4.38203	40	50	10	10	5	5	5	8	0	1
100000000	40	0	0	10	39		46	1911	21	20		3	1	824	3	0	3			20	46	10	1	24	18825	0	328	1	3	3	40	0	0	0	0	0	0	7.55591	3.09104	30	40	10	10	5	5	5	8	0	1
100000000	40	0	0	11	39		46	5106	56	20		3	3	825	3	0	3			20	46	11	1	239	21260	0	345	1	3	3	40	0	0	0	0	0	0	8.53837	4.04305	30	50	10	10	5	5	5	8	0	1
100000000	40	1	0	12	39		46	3704	95	20	0	3	2	826	3	0	3	0	0	20	46	12	1	192	33696	5	440	1	3	3	40	1	0	0	0	0	0	8.21744	4.56435	20	60	10	10	5	5	5	8	0	1
100000000	40	0	1	13	39		46	1706	31	20	0	3	1	827	3	0	3	0	0	20	46	13	1	37	35374	2	518	1	3	3	40	0	1	0	0	0	0	7.44249	3.46574	10	70	10	10	5	5	5	8	0	1
100000000	40	0	1	14	39		46	10727	9	20	0	3	2	828	3	0	3	0	0	20	46	14	1	478	38866	0	532	1	3	3	40	0	1	0	0	0	0	9.28061	2.30259	30	50	10	10	5	5	5	8	0	1
100000000	40	1	0	15	39		46	24180	57	20	0	3	2	829	3	0	3	0	0	20	46	15	1	996	61843	2	561	1	3	3	40	1	0	0	0	0	0	10.0933	4.06044	30	50	10	10	5	5	5	8	0	1
100000000	40	1	0	16	39		46	2083	45	20	0	3	3	830	3	0	3	0	0	20	46	16	1	125	73582	2	604	1	3	3	40	1	0	0	0	0	0	7.64205	3.82864	10	70	10	10	5	5	5	8	0	1
100000000	40	0	0	17	39		46	291	16	20	0	3	2	831	3	0	3	0	0	20	46	17	1	12	74404	0	621	1	3	3	40	0	0	0	0	0	0	5.67675	2.83321	30	50	10	10	5	5	5	9	0	1
100000000	40	0	0	18	39		46	113	2	20	1	3	2	832	3	0	3	1	1	20	46	18	1	3	74597	0	624	1	3	3	40	0	0	0	0	0	0	4.7362	1.09861	20	40	10	10	5	5	5	9	0	1
100000000	40	0	0	19	39		46	21887	11	20		3	2	833	3	0	3			20	46	19	1	799	77806	1	628	1	3	3	40	0	0	0	0	0	0	9.99369	2.48491	20	50	10	10	5	5	5	8	0	1
100000000	40	0	1	20	39		46	65605	279	20		2	2	834	2	0	2			20	46	20	1	3340	224367	20	898	1	3	3	40	0	1	0	0	0	0	11.0914	5.63479	30	40	10	10	5	5	5	9	0	1
100000000	40	0	0	21	39		46	49684	62	20		3	1	835	3	0	3			20	46	21	1	2576	338124	5	1172	1	3	3	40	0	0	0	0	0	0	10.8135	4.14314	30	40	10	10	5	5	5	8	0	1
100000000	40	0	0	22	39		46	37342	44	20		3	3	836	3	0	3			20	46	22	1	2287	408837	1	1239	1	3	3	40	0	0	0	0	0	0	10.5279	3.80666	30	30	20	20	5	5	5	8	0	1
100000000	40	0	0	23	39		46	14692	18	20		3	3	837	3	0	3			20	46	23	1	736	438654	0	1265	1	3	3	40	0	0	0	0	0	0	9.59513	2.94444	20	40	10	10	5	5	5	9	0	1
100000000	40	0	0	25	39		46	260912	294	20		3	1	838	3	0	3			20	46	25	1	15723	864938	14	1555	1	3	3	40	0	0	0	0	0	0	12.4719	5.68698	20	30	20	20	5	5	5	8	0	1
100000000	40	0	0	26	39		46	75922	177	20		3	3	839	3	0	3			20	46	26	1	2808	1100000	13	1897	1	3	3	40	0	0	0	0	0	0	11.2375	5.18178	20	40	10	10	5	5	5	8	0	1
100000000	9	0	0	1	40	30	30	33	2					840		0					30	1	1	0	2	0	0	1	5	5	9	0	0	0	0	1	0	3.52636	1.09861	10	0			4	5	4	5	0
100000000	9	0	0	2	40		30	115	5					841		0					30	2	1	0	11	0	0	1	5	5	9	0	0	0	0	1	0	4.75359	1.79176	70				3	5	4	6	0
100000000	9	0	0	3	40		30	642	13					842		0					30	3	1	1	32	0	0	1	4	4	9	0	0	0	0	1	0	6.46615	2.63906	50				4	5	4	7	0
100000000	9	1	0	4	40		30	87	16					843		0					30	4	1	1	56	0	0	1	4	4	9	1	0	0	0	1	0	4.47734	2.83321	50				4	5	5	6	0
100000000	9	0	0	13	40		30	1706	31	2	0	4	4	844	4	0	4	0	0	2	30	13	1	27	6902	0	81	1	4	4	9	0	0	0	0	1	0	7.44249	3.46574	50	70	50	50	2	5	5	7	0
100000000	9	1	0	16	40		30	2083	45	2	1	4	5	845	4	0	4	1	1	2	30	16	1	17	15073	0	111	1	4	4	9	1	0	0	0	1	0	7.64205	3.82864	30	70	50	50	3	5	5	7	0
100000000	12	0	0	1	41	49	49	33	2					846		0					49	1	1	2	29	0	0	1	3	3	12	0	0	0	0	0	0	3.52636	1.09861	50	0			2	5	5	8	1	1
100000000	12	0	0	2	41		49	115	5					847		0					49	2	1	7	63	0	0	1	3	3	12	0	0	0	0	0	0	4.75359	1.79176	50				5	5	5	7	1	1
100000000	12	1	0	3	41		49	642	13					848		0					49	3	1	33	390	1	2	1	3	3	12	1	0	0	0	0	0	6.46615	2.63906	50				1	5	5	6	1	1
100000000	12	1	0	4	41		49	87	16					849		0					49	4	1	3	867	0	38	1	3	3	12	1	0	0	0	0	0	4.47734	2.83321	30				5	5	5	6	1	1
100000000	12	0	0	5	41		49	56	4					850		0					49	5	1	3	915	0	45	1	4	4	12	0	0	0	0	0	0	4.04305	1.60944	50	50			5	5	5	10	1	1
100000000	12	0	0	6	41		49	740	12	20		5	5	851	5	0	5			20	49	6	1	54	4719	0	76	1	3	3	12	0	0	0	0	0	0	6.608	2.56495	50	50	0	0	1	5	5	8	1	1
100000000	12	0	0	7	41		49	2445	45	20		5	5	852	5	0	5			20	49	7	1	75	7299	0	90	1	3	3	12	0	0	0	0	0	0	7.80221	3.82864	10	80	10	10	5	5	5	6	1	1
100000000	12	1	0	8	41		49	7161	78	20		5	5	853	5	0	5			20	49	8	1	505	16414	3	163	1	3	3	12	1	0	0	0	0	0	8.87655	4.36945	30	80	30	30	3	1	5	6	1	1
100000000	12	1	0	9	41		49	1444	79	20		4	5	854	4	0	4			20	49	9	1	132	25057	13	373	1	3	3	12	1	0	0	0	0	0	7.27586	4.38203	30	80	20	20	1	5	5	6	1	1
100000000	12	0	1	11	41		49	5106	56	20		5	5	855	5	0	5			20	49	11	1	139	32195	1	614	1	3	3	12	0	1	0	0	0	0	8.53837	4.04305	20	50	10	10	5	5	5	7	1	1
100000000	12	0	1	12	41		49	3704	95	20	0	4	4	856	4	0	4	0	0	20	49	12	1	118	36849	1	677	1	3	3	12	0	1	0	0	0	0	8.21744	4.56435	20	50	10	10	5	5	5	6	1	1
100000000	12	0	1	13	41		49	1706	31	20	0	5	4	857	5	0	5	0	0	20	49	13	1	126	39703	1	703	1	3	3	12	0	1	0	0	0	0	7.44249	3.46574	20	30	10	10	5	5	5	6	1	1
100000000	12	1	0	14	41		49	10727	9	20	0	5	5	858	5	0	5	0	0	20	49	14	1	753	48370	2	734	1	3	3	12	1	0	0	0	0	0	9.28061	2.30259	20	50	20	20	5	5	5	6	1	1
100000000	12	1	0	15	41		49	24180	57	20	0	5	5	859	5	0	5	0	0	20	49	15	1	1488	81696	9	827	1	3	3	12	1	0	0	0	0	0	10.0933	4.06044	30	50	50	50	5	5	5	5	1	1
100000000	12	1	0	16	41		49	2083	45	20	1	5	5	860	5	0	5	1	0	20	49	16	1	119	98956	1	986	1	3	3	12	1	0	0	0	0	0	7.64205	3.82864	20	50	30	30	5	5	5	6	1	1
100000000	12	0	0	17	41		49	291	16	20	1	5	3	861	5	0	5	1	1	20	49	17	1	7	100276	0	1023	1	3	3	12	0	0	0	0	0	0	5.67675	2.83321	10	50	20	20	5	5	5	6	1	1
100000000	12	0	0	18	41		49	113	2	20	1	5	5	862	5	0	5	1	1	20	49	18	1	8	100445	0	1028	1	3	3	12	0	0	0	0	0	0	4.7362	1.09861	10	50	20	20	5	5	5	7	1	1
100000000	12	0	0	19	41		49	21887	11	20		5	5	863	5	0	5			20	49	19	1	916	104126	0	1029	1	3	3	12	0	0	0	0	0	0	9.99369	2.48491	20	80	20	20	5	5	5	6	1	1
100000000	12	0	1	20	41		49	65605	279	20		5	5	864	5	0	5			20	49	20	1	3931	258627	16	1293	1	3	3	12	0	1	0	0	0	0	11.0914	5.63479	20	50	20	20	5	5	5	6	1	1
100000000	12	0	0	21	41		49	49684	62	20		3	2	865	3	0	3			20	49	21	1	2310	396498	6	1701	1	3	3	12	0	0	0	0	0	0	10.8135	4.14314	20	30	20	20	5	5	5	6	1	1
100000000	12	0	0	22	41		49	37342	44	20		3	4	866	3	0	3			20	49	22	1	1019	441169	3	1769	1	2	2	12	0	0	0	0	0	0	10.5279	3.80666	20	30	20	20	5	5	5	8	1	1
100000000	12	0	0	23	41		49	14692	18	20		2	2	867	2	0	2			20	49	23	1	445	457290	0	1787	1	3	3	12	0	0	0	0	0	0	9.59513	2.94444	20	50	20	20	5	5	5	9	1	1
100000000	12	0	0	24	41		49	103256	31	20		4	5	868	4	0	4			20	49	24	1	4981	497644	3	1814	1	2	2	12	0	0	0	0	0	0	11.545	3.46574	20	80	20	20	5	5	5	6	1	1
100000000	12	0	0	25	41		49	260912	294	20		4	4	869	4	0	4			20	49	25	1	8509	769001	19	2091	1	3	3	12	0	0	0	0	0	0	12.4719	5.68698	20	50	30	30	5	5	5	6	1	1
100000000	12	0	0	26	41		49	75922	177	20		4	5	870	4	0	4			20	49	26	1	3636	913435	14	2479	1	2	2	12	0	0	0	0	0	0	11.2375	5.18178	20	30	30	30	5	5	5	6	1	1
100000000	19	0	0	1	42	21	21	33	2					871		0					21	1	0	0	2	0	0	0	2	2	19	0	0	0	1	1	0	3.52636	1.09861	0	990			1	5	4	2	0
100000000	19	0	0	2	42		21	115	5					872		0					21	2	0	0	4	0	0	0	2	2	19	0	0	0	1	1	0	4.75359	1.79176	50				1	5	4	1	0
100000000	19	0	0	3	42		21	642	13					873		0					21	3	0	3	30	0	0	0	3	3	19	0	0	0	1	1	0	6.46615	2.63906	80				3	5	5	1	0
100000000	19	1	0	4	42		21	87	16					874		0					21	4	0	0	56	0	0	0	3	3	19	1	0	0	1	1	0	4.47734	2.83321	40				2	5	4	1	0
100000000	19	0	0	5	42		21	56	4					875		0					21	5	0	1	70	0	1	0	3	3	19	0	0	0	1	1	0	4.04305	1.60944	5	10			1	5	5	1	0
100000000	19	0	0	6	42		21	740	12	21		3	3	876	3	0	3			21	21	6	0	1	203	0	6	0	3	3	19	0	0	0	1	1	0	6.608	2.56495	25	50	10	10	2	5	4	2	0
100000000	19	0	0	7	42		21	2445	45	21		4	4	877	4	0	4			21	21	7	0	11	392	0	9	0	3	3	19	0	0	0	1	1	0	7.80221	3.82864	35	90	50	50	2	1	5	2	0
100000000	19	0	0	8	42		21	7161	78	21		3	3	878	3	0	3			21	21	8	0	13	829	0	11	0	3	3	19	0	0	0	1	1	0	8.87655	4.36945	15	50	5	5	3	5	5	2	0
100000000	19	0	0	9	42		21	1444	79	21		1	1	879	1	0	1			21	21	9	0	4	933	0	16	0	3	3	19	0	0	0	1	1	0	7.27586	4.38203	10	50	5	5	3	5	5	2	0
100000000	19	0	0	10	42		21	1911	21	21		1	3	880	1	0	1			21	21	10	0	0	956	0	18	0	3	3	19	0	0	0	1	1	0	7.55591	3.09104	5	50	10	10	2	5	5	2	0
100000000	19	0	0	11	42		21	5106	56	21		1	2	881	1	0	1			21	21	11	0	4	1117	0	19	0	2	2	19	0	0	0	1	1	0	8.53837	4.04305	5	50	10	10	3	5	4	2	0
100000000	19	0	0	12	42		21	3704	95	21	0	1	2	882	1	0	1	0	0	21	21	12	0	11	1533	0	19	0	2	2	19	0	0	0	1	1	0	8.21744	4.56435	10	70	50	50	3	5	5	4	0
100000000	19	0	0	13	42		21	1706	31	21	0	1	2	883	1	0	1	0	0	21	21	13	0	14	2073	0	21	0	3	3	19	0	0	0	1	1	0	7.44249	3.46574	15	80	50	50	3	5	5	3	0
100000000	19	0	0	14	42		21	10727	9	21	0	1	2	884	1	0	1	0	0	21	21	14	0	31	2384	0	21	0	2	2	19	0	0	0	1	1	0	9.28061	2.30259	25	80	20	20	3	5	5	2	0
100000000	19	0	1	15	42		21	24180	57	21	0	2	2	885	2	0	2	0	0	21	21	15	0	76	4251	1	24	0	2	2	19	0	1	0	1	1	0	10.0933	4.06044	15	80	10	10	3	5	5	2	0
100000000	19	0	0	16	42		21	2083	45	21	0	2	3	886	2	0	2	0	0	21	21	16	0	16	5050	0	29	0	2	2	19	0	0	0	1	1	0	7.64205	3.82864	15	35	35	35	3	5	5	2	0
100000000	19	0	0	17	42		21	291	16	21	0	2	2	887	2	0	2	0	0	21	21	17	0	0	5155	0	29	0	3	3	19	0	0	0	1	1	0	5.67675	2.83321	10	50	10	10	3	5	5	2	0
100000000	19	0	0	18	42		21	113	2	21	0	1	3	888	1	0	1	0	0	21	21	18	0	0	5156	0	29	0	3	3	19	0	0	0	1	1	0	4.7362	1.09861	10	20	15	15	3	5	5	2	0
100000000	19	0	0	19	42		21	21887	11	21		2	2	889	2	0	2			21	21	19	0	117	5576	0	29	0	2	2	19	0	0	0	1	1	0	9.99369	2.48491	35	80	50	50	3	5	5	2	0
100000000	19	0	0	20	42		21	65605	279	21		3	2	890	3	0	3			21	21	20	0	244	16244	1	43	0	2	2	19	0	0	0	1	1	0	11.0914	5.63479	50	80	20	20	3	5	5	2	0
100000000	19	0	0	21	42		21	49684	62	21		3	1	891	3	0	3			21	21	21	0	163	26683	0	64	0	2	2	19	0	0	0	1	1	0	10.8135	4.14314	25	90	50	50	3	5	5	5	0
100000000	19	0	0	22	42		21	37342	44	21		2	2	892	2	0	2			21	21	22	0	101	31228	0	68	0	2	2	19	0	0	0	1	1	0	10.5279	3.80666	15	50	20	20	2	5	5	3	0
100000000	19	0	0	23	42		21	14692	18	21		1	4	893	1	0	1			21	21	23	0	57	33851	0	68	0	2	2	19	0	0	0	1	1	0	9.59513	2.94444	50	90	15	15	3	5	5	6	0
100000000	19	0	0	24	42		21	103256	31	21		3	3	894	3	0	3			21	21	24	0	413	37601	0	68	0	2	2	19	0	0	0	1	1	0	11.545	3.46574	20	90	50	50	3	5	5	3	0
100000000	19	0	0	25	42		21	260912	294	21		3	3	895	3	0	3			21	21	25	0	1517	72940	2	101	0	2	2	19	0	0	0	1	1	0	12.4719	5.68698	50	90	50	50	3	5	5	4	0
100000000	19	0	0	26	42		21	75922	177	21		3	3	896	3	0	3			21	21	26	0	315	92880	0	145	0	2	2	19	0	0	0	1	1	0	11.2375	5.18178	50	90	50	50	2	5	5	5	0
100000000	27	0	0	1	43	24	24	33	2					897		0					24	1	1	3	92	0	0	1	2	2	27	0	0	0	1	1	0	3.52636	1.09861	10	0			3	3	4	8	1	0
100000000	27	0	0	2	43		24	115	5					898		0					24	2	1	20	176	0	2	1	3	3	27	0	0	0	1	1	0	4.75359	1.79176	1				3	3	4	9	1	0
100000000	27	1	0	3	43		24	642	13					899		0					24	3	1	80	696	0	6	1	3	3	27	1	0	0	1	1	0	6.46615	2.63906	1				3	5	4	8	1	0
100000000	27	1	0	4	43		24	87	16					900		0					24	4	1	10	1716	0	59	1	4	4	27	1	0	0	1	1	0	4.47734	2.83321	1				4	5	4	8	1	0
100000000	27	0	0	5	43		24	56	4					901		0					24	5	1	0	1786	0	85	1	3	3	27	0	0	0	1	1	0	4.04305	1.60944	1	1			4	5	4	8	1	0
100000000	27	0	0	6	43		24	740	12	20		4	4	902	4	0	4			20	24	6	1	100	11880	1	232	1	3	3	27	0	0	0	1	1	0	6.608	2.56495	1	5	10	10	2	5	4	8	1	0
100000000	27	1	0	8	43		24	7161	78	20		4	4	903	4	0	4			20	24	8	1	568	37037	12	726	1	3	3	27	1	0	0	1	1	0	8.87655	4.36945	1	10	10	10	3	5	4	8	1	0
100000000	27	1	0	9	43		24	1444	79	20		4	4	904	4	0	4			20	24	9	1	133	46282	11	1078	1	2	2	27	1	0	0	1	1	0	7.27586	4.38203	1	2	2	2	3	5	5	9	1	0
100000000	27	0	0	10	43		24	1911	21	20		4	3	905	4	0	4			20	24	10	1	262	49682	1	1170	1	2	2	27	0	0	0	1	1	0	7.55591	3.09104	1	2	2	2	3	5	4	7	1	0
100000000	27	1	0	11	43		24	5106	56	20		4	5	906	4	0	4			20	24	11	1	1161	73409	15	1324	1	4	4	27	1	0	0	1	1	0	8.53837	4.04305	1	5	2	2	3	5	4	8	1	0
100000000	27	1	0	12	43		24	3704	95	20	0	5	5	907	5	0	5	0	0	20	24	12	1	290	99206	13	2260	1	2	2	27	1	0	0	1	1	0	8.21744	4.56435	1	5	2	2	1	5	4	8	1	0
100000000	27	0	1	13	43		24	1706	31	20	0	5	5	908	5	0	5	0	0	20	24	13	1	120	102950	5	2640	1	3	3	27	0	1	0	1	1	0	7.44249	3.46574	1	10	1	1	3	5	4	9	1	0
100000000	27	1	0	14	43		24	10727	9	20	0	4	4	909	4	0	4	0	0	20	24	14	1	882	113095	0	2721	1	2	2	27	1	0	0	1	1	0	9.28061	2.30259	1	3	5	5	3	5	4	8	1	0
100000000	27	1	0	15	43		24	24180	57	20	1	5	5	910	5	0	5	1	0	20	24	15	1	2814	159743	2	2780	1	3	3	27	1	0	0	1	1	0	10.0933	4.06044	1	2	3	3	4	5	4	9	1	0
100000000	27	1	0	16	43		24	2083	45	20	1	5	5	911	5	0	5	1	1	20	24	16	1	240	197658	2	2942	1	1	1	27	1	0	0	1	1	0	7.64205	3.82864	0	1	1	1	4	5	4	9	1	0
100000000	27	0	0	17	43		24	291	16	20	1	5	5	912	5	0	5	1	1	20	24	17	1	52	202372	1	3045	1	2	2	27	0	0	0	1	1	0	5.67675	2.83321	1	3	2	2	2	5	4	9	1	0
100000000	27	0	0	18	43		24	113	2	20	1	5	5	913	5	0	5	1	1	20	24	18	1	14	203081	2	3064	1	2	2	27	0	0	0	1	1	0	4.7362	1.09861	1	2	1	1	1	5	4	9	1	0
100000000	27	0	0	19	43		24	21887	11	20		5	5	914	5	0	5			20	24	19	1	2826	215408	2	3069	1	2	2	27	0	0	0	1	1	0	9.99369	2.48491	1	5	2	2	1	5	4	8	1	0
100000000	27	0	1	20	43		24	65605	279	20		5	5	915	5	0	5			20	24	20	1	8532	625418	47	3814	1	2	2	27	0	1	0	1	1	0	11.0914	5.63479	1	10	2	2	3	5	3	9	1	0
100000000	27	0	0	21	43		24	49684	62	20		4	5	916	4	0	4			20	24	21	1	3692	852439	7	4855	1	2	2	27	0	0	0	1	1	0	10.8135	4.14314	1	2	2	2	3	5	5	9	1	0
100000000	27	0	0	22	43		24	37342	44	20		3	4	917	3	0	3			20	24	22	1	2991	949828	8	5013	1	2	2	27	0	0	0	1	1	0	10.5279	3.80666	1	20	10	10	3	5	4	9	1	0
100000000	27	0	0	23	43		24	14692	18	20		4	4	918	4	0	4			20	24	23	1	1125	996197	2	5101	1	2	2	27	0	0	0	1	1	0	9.59513	2.94444	1	2	5	5	1	5	4	9	1	0
100000000	27	0	0	24	43		24	103256	31	20		3	4	919	3	0	3			20	24	24	1	9745	1100000	1	5231	1	2	2	27	0	0	0	1	1	0	11.545	3.46574	5	10	10	10	1	5	4	9	1	0
100000000	27	0	0	25	43		24	260912	294	20		4	5	920	4	0	4			20	24	25	1	22784	1700000	30	5759	1	2	2	27	0	0	0	1	1	0	12.4719	5.68698	1	5	5	5	2	5	4	9	1	0
100000000	27	0	0	26	43		24	75922	177	20		4	5	921	4	0	4			20	24	26	1	5690	2000000	16	6315	1	2	2	27	0	0	0	1	1	0	11.2375	5.18178	1	5	5	5	2	5	4	9	1	0
100000000	12	0	0	1	44	35	35	33	2					922		0					35	1	1	2	29	0	0	1	3	3	12	0	0	0	0	0	0	3.52636	1.09861	10	0			1	1	3	7	1	1
100000000	12	0	0	2	44		35	115	5					923		0					35	2	1	7	63	0	0	1	3	3	12	0	0	0	0	0	0	4.75359	1.79176	10				1	1	2	6	1	1
100000000	12	1	0	4	44		35	87	16					924		0					35	4	1	3	867	0	38	1	3	3	12	1	0	0	0	0	0	4.47734	2.83321	10				1	1	3	6	1	1
100000000	12	0	0	5	44		35	56	4					925		0					35	5	1	3	915	0	45	1	3	3	12	0	0	0	0	0	0	4.04305	1.60944	20	30			1	4	3	6	1	1
100000000	12	0	0	6	44		35	740	12	21		5	1	926	5	0	5			21	35	6	1	54	4719	0	76	1	3	3	12	0	0	0	0	0	0	6.608	2.56495	50	50	50	50	1	3	3	5	1	1
100000000	12	0	0	7	44		35	2445	45	21		5	1	927	5	0	5			21	35	7	1	75	7299	0	90	1	4	4	12	0	0	0	0	0	0	7.80221	3.82864	50	50	50	50	1	4	4	6	1	1
100000000	12	1	0	8	44		35	7161	78	21		4	1	928	4	0	4			21	35	8	1	505	16414	3	163	1	3	3	12	1	0	0	0	0	0	8.87655	4.36945	50	60	50	50	1	4	3	6	1	1
100000000	12	1	0	9	44		35	1444	79	21		5	3	929	5	0	5			21	35	9	1	132	25057	13	373	1	3	3	12	1	0	0	0	0	0	7.27586	4.38203	50	50	50	50	1	4	4	5	1	1
100000000	12	0	0	10	44		35	1911	21	21		4	4	930	4	0	4			21	35	10	1	107	28979	2	547	1	4	4	12	0	0	0	0	0	0	7.55591	3.09104	50	50	50	50	1	4	3	6	1	1
100000000	12	0	1	11	44		35	5106	56	21		4	3	931	4	0	4			21	35	11	1	139	32195	1	614	1	3	3	12	0	1	0	0	0	0	8.53837	4.04305	50	50	50	50	1	4	3	6	1	1
100000000	12	0	1	12	44		35	3704	95	21	0	4	3	932	4	0	4	0	0	21	35	12	1	118	36849	1	677	1	4	4	12	0	1	0	0	0	0	8.21744	4.56435	50	50	50	50	1	4	3	5	1	1
100000000	12	0	1	13	44		35	1706	31	21	0	5	3	933	5	0	5	0	0	21	35	13	1	126	39703	1	703	1	4	4	12	0	1	0	0	0	0	7.44249	3.46574	20	30	20	20	1	4	4	6	1	1
100000000	12	1	0	14	44		35	10727	9	21	0	3	4	934	3	0	3	0	0	21	35	14	1	753	48370	2	734	1	4	4	12	1	0	0	0	0	0	9.28061	2.30259	40	50	30	30	1	4	4	5	1	1
100000000	12	1	0	15	44		35	24180	57	21	0	4	3	935	4	0	4	0	0	21	35	15	1	1488	81696	9	827	1	4	4	12	1	0	0	0	0	0	10.0933	4.06044	20	30	20	20	1	4	4	6	1	1
100000000	12	1	0	16	44		35	2083	45	21	0	5	2	936	5	0	5	0	0	21	35	16	1	119	98956	1	986	1	4	4	12	1	0	0	0	0	0	7.64205	3.82864	20	30	30	30	1	4	4	6	1	1
100000000	12	0	0	17	44		35	291	16	21	1	5	3	937	5	0	5	1	1	21	35	17	1	7	100276	0	1023	1	4	4	12	0	0	0	0	0	0	5.67675	2.83321	30	50	50	50	1	4	4	6	1	1
100000000	12	0	0	18	44		35	113	2	21	1	5	2	938	5	0	5	1	1	21	35	18	1	8	100445	0	1028	1	4	4	12	0	0	0	0	0	0	4.7362	1.09861	20	30	30	30	1	4	4	6	1	1
100000000	12	0	0	19	44		35	21887	11	21		5	3	939	5	0	5			21	35	19	1	916	104126	0	1029	1	4	4	12	0	0	0	0	0	0	9.99369	2.48491	10	30	10	10	1	4	4	7	1	1
100000000	12	0	1	20	44		35	65605	279	21		5	2	940	5	0	5			21	35	20	1	3931	258627	16	1293	1	4	4	12	0	1	0	0	0	0	11.0914	5.63479	20	40	30	30	1	4	4	5	1	1
100000000	12	0	0	21	44		35	49684	62	21		5	3	941	5	0	5			21	35	21	1	2310	396498	6	1701	1	4	4	12	0	0	0	0	0	0	10.8135	4.14314	20	70	70	70	1	4	4	6	1	1
100000000	12	0	0	22	44		35	37342	44	21		5	3	942	5	0	5			21	35	22	1	1019	441169	3	1769	1	4	4	12	0	0	0	0	0	0	10.5279	3.80666	10	60	50	50	1	4	4	6	1	1
100000000	12	0	0	23	44		35	14692	18	21		5	2	943	5	0	5			21	35	23	1	445	457290	0	1787	1	4	4	12	0	0	0	0	0	0	9.59513	2.94444	20	40	20	20	1	5	4	6	1	1
100000000	12	0	0	24	44		35	103256	31	21		5	3	944	5	0	5			21	35	24	1	4981	497644	3	1814	1	4	4	12	0	0	0	0	0	0	11.545	3.46574	20	50	20	20	1	4	4	4	1	1
100000000	12	0	0	25	44		35	260912	294	21		5	1	945	5	0	5			21	35	25	1	8509	769001	19	2091	1	3	3	12	0	0	0	0	0	0	12.4719	5.68698	30	40	40	40	1	4	4	6	1	1
100000000	12	0	0	26	44		35	75922	177	21		5	1	946	5	0	5			21	35	26	1	3636	913435	14	2479	1	4	4	12	0	0	0	0	0	0	11.2375	5.18178	20	40	30	30	1	4	4	6	1	1
100000000	13	0	0	1	45	47	47	33	2					947		0					47	1	1	2	77	0	2	1	2	2	13	0	0	0	0	0	0	3.52636	1.09861	5	5			2	5	5	6	0	1
100000000	13	0	0	2	45		47	115	5					948		0					47	2	1	40	300	1	6	1	3	3	13	0	0	0	0	0	0	4.75359	1.79176	50				4	5	4	7	0	1
100000000	13	1	0	3	45		47	642	13					949		0					47	3	1	199	1752	4	40	1	3	3	13	1	0	0	0	0	0	6.46615	2.63906	50				3	5	5	7	0	1
100000000	13	1	0	4	45		47	87	16					950		0					47	4	1	39	4929	11	171	1	4	4	13	1	0	0	0	0	0	4.47734	2.83321	50				2	5	5	6	0	1
100000000	13	0	0	5	45		47	56	4					951		0					47	5	1	25	5468	2	313	1	4	4	13	0	0	0	0	0	0	4.04305	1.60944	10	20			3	5	5	6	0	1
100000000	13	0	0	6	45		47	740	12	21		5	3	952	5	0	5			21	47	6	1	186	29688	3	445	1	3	3	13	0	0	0	0	0	0	6.608	2.56495	10	10	10	10	3	5	5	7	0	1
100000000	13	0	0	7	45		47	2445	45	21		5	5	953	5	0	5			21	47	7	1	459	42805	8	509	1	1	1	13	0	0	0	0	0	0	7.80221	3.82864	20	50	50	50	4	5	4	6	0	1
100000000	13	1	0	8	45		47	7161	78	21		3	4	954	3	0	3			21	47	8	1	2044	82794	10	717	1	3	3	13	1	0	0	0	0	0	8.87655	4.36945	10	30	10	10	4	5	4	6	0	1
100000000	13	1	0	9	45		47	1444	79	21		5	5	955	5	0	5			21	47	9	1	378	108337	19	1183	1	3	3	13	1	0	0	0	0	0	7.27586	4.38203	5	10	5	5	3	5	4	6	0	1
100000000	13	0	0	10	45		47	1911	21	21		5	5	956	5	0	5			21	47	10	1	420	118461	6	1667	1	1	1	13	0	0	0	0	0	0	7.55591	3.09104	10	30	10	10	3	5	4	6	0	1
100000000	13	1	0	11	45		47	5106	56	21		5	5	957	5	0	5			21	47	11	1	759	133662	5	1869	1	4	4	13	1	0	0	0	0	0	8.53837	4.04305	20	20	5	5	3	5	5	6	0	1
100000000	13	1	0	12	45		47	3704	95	21	0	5	5	958	5	0	5	0	0	21	47	12	1	614	159708	6	2048	1	3	3	13	1	0	0	0	0	0	8.21744	4.56435	10	20	5	5	3	5	5	6	0	1
100000000	13	0	1	13	45		47	1706	31	21	0	5	5	959	5	0	5	0	0	21	47	13	1	562	171507	2	2218	1	3	3	13	0	1	0	0	0	0	7.44249	3.46574	5	20	5	5	3	5	5	6	0	1
100000000	13	1	0	14	45		47	10727	9	21	0	5	5	960	5	0	5	0	0	21	47	14	1	3300	213910	2	2290	1	3	3	13	1	0	0	0	0	0	9.28061	2.30259	5	10	5	5	4	5	5	8	0	1
100000000	13	1	0	15	45		47	24180	57	21	1	5	5	961	5	0	5	1	0	21	47	15	1	4227	332088	18	2433	1	4	4	13	1	0	0	0	0	0	10.0933	4.06044	5	10	5	5	4	5	4	7	0	1
100000000	13	1	0	16	45		47	2083	45	21	1	5	5	962	5	0	5	1	1	21	47	16	1	235	373848	15	2853	1	4	4	13	1	0	0	0	0	0	7.64205	3.82864	3	10	5	5	4	5	4	5	0	1
100000000	13	0	0	17	45		47	291	16	21	1	5	5	963	5	0	5	1	1	21	47	17	1	24	381610	12	3142	1	4	4	13	0	0	0	0	0	0	5.67675	2.83321	5	10	5	5	3	5	5	6	0	1
100000000	13	0	0	18	45		47	113	2	21	1	5	5	964	5	0	5	1	1	21	47	18	1	19	382121	0	3164	1	4	4	13	0	0	0	0	0	0	4.7362	1.09861	3	5	5	5	3	5	5	6	0	1
100000000	13	0	0	19	45		47	21887	11	21		5	5	965	5	0	5			21	47	19	1	4051	399101	1	3177	1	3	3	13	0	0	0	0	0	0	9.99369	2.48491	20	20	20	20	3	5	5	6	0	1
100000000	13	0	1	20	45		47	65605	279	21		5	5	966	5	0	5			21	47	20	1	11125	962513	23	3564	1	3	3	13	0	1	0	0	0	0	11.0914	5.63479	5	10	5	5	3	5	4	6	0	1
100000000	13	0	0	21	45		47	49684	62	21		5	5	967	5	0	5			21	47	21	1	6768	1400000	7	4258	1	3	3	13	0	0	0	0	0	0	10.8135	4.14314	0	3	3	3	3	5	5	6	0	1
100000000	13	0	0	22	45		47	37342	44	21		5	3	968	5	0	5			21	47	22	1	3573	1500000	7	4432	1	2	2	13	0	0	0	0	0	0	10.5279	3.80666	5	10	5	5	4	4	4	7	0	1
100000000	13	0	0	23	45		47	14692	18	21		3	3	969	3	0	3			21	47	23	1	1596	1600000	4	4553	1	3	3	13	0	0	0	0	0	0	9.59513	2.94444	0	5	5	5	3	5	3	6	0	1
100000000	13	0	0	24	45		47	103256	31	21		3	3	970	3	0	3			21	47	24	1	19059	1700000	2	4594	1	3	3	13	0	0	0	0	0	0	11.545	3.46574	3	10	3	3	3	5	3	6	0	1
100000000	13	0	0	25	45		47	260912	294	21		3	3	971	3	0	3			21	47	25	1	27676	2700000	28	5017	1	3	3	13	0	0	0	0	0	0	12.4719	5.68698	5	10	5	5	3	5	4	6	0	1
100000000	13	0	0	26	45		47	75922	177	21		4	3	972	4	0	4			21	47	26	1	8636	3100000	13	5718	1	3	3	13	0	0	0	0	0	0	11.2375	5.18178	3	5	3	3	4	5	4	5	0	1
100000000	1	0	0	1	46	44	44	33	2					973		0					44	1	0	9	137	0	4	0	3	3	1	0	0	0	0	0	0	3.52636	1.09861	30	0			1	5	5	11	0
100000000	1	1	0	4	46		44	87	16					974		0					44	4	0	6	934	1	48	0	3	3	1	1	0	0	0	0	0	4.47734	2.83321	50				1	1	1	11	0
100000000	1	0	0	7	46		44	2445	45	3		1	1	975	1	0	1			3	44	7	0	212	9666	13	237	0	3	3	1	0	0	0	0	0	0	7.80221	3.82864	50	50	50	50	1	5	5	11	0
100000000	1	1	0	16	46		44	2083	45	3	0	3	3	976	3	0	3	0	0	3	44	16	0	63	60005	0	1466	0	4	4	1	1	0	0	0	0	0	7.64205	3.82864	5	80	10	10	1	5	5	11	0
100000000	1	0	0	23	46		44	14692	18	3		1	1	977	1	0	1			3	44	23	0	795	374078	1	2083	0	3	3	1	0	0	0	0	0	0	9.59513	2.94444	50	100	50	50	1	4	5	11	0
100000000	13	0	0	1	47	74	74	33	2					978		0					74	1	1	2	77	0	2	1	3	3	13	0	0	1	0	0	1	3.52636	1.09861	50	50			3	3	4	6	1
100000000	13	0	0	2	47		74	115	5					979		0					74	2	1	40	300	1	6	1	6	6	13	0	0	1	0	0	1	4.75359	1.79176	50				5	3	5	5	1
100000000	13	1	0	3	47		74	642	13					980		0					74	3	1	199	1752	4	40	1	4	4	13	1	0	1	0	0	1	6.46615	2.63906	73				5	3	5	4	1
100000000	13	1	0	4	47		74	87	16					981		0					74	4	1	39	4929	11	171	1	6	6	13	1	0	1	0	0	1	4.47734	2.83321	50				1	1	5	6	1
100000000	13	0	0	5	47		74	56	4					982		0					74	5	1	25	5468	2	313	1	5	5	13	0	0	1	0	0	1	4.04305	1.60944	50	50			1	5	5	6	1
100000000	13	0	0	6	47		74	740	12	21		4	2	983	4	0	4			21	74	6	1	186	29688	3	445	1	5	5	13	0	0	1	0	0	1	6.608	2.56495	50	25	25	25	2	5	5	3	1
100000000	13	0	0	7	47		74	2445	45	21		2	2	984	2	0	2			21	74	7	1	459	42805	8	509	1	4	4	13	0	0	1	0	0	1	7.80221	3.82864	50	80	90	90	5	5	2	3	1
100000000	13	1	0	8	47		74	7161	78	21		5	4	985	5	0	5			21	74	8	1	2044	82794	10	717	1	4	4	13	1	0	1	0	0	1	8.87655	4.36945	20	20	30	30	5	5	5	6	1
100000000	13	1	0	9	47		74	1444	79	21		5	4	986	5	0	5			21	74	9	1	378	108337	19	1183	1	4	4	13	1	0	1	0	0	1	7.27586	4.38203	25	25	25	25	1	4	4	4	1
100000000	13	0	0	10	47		74	1911	21	21		5	5	987	5	0	5			21	74	10	1	420	118461	6	1667	1	4	4	13	0	0	1	0	0	1	7.55591	3.09104	50	25	5	5	1	5	5	4	1
100000000	13	1	0	11	47		74	5106	56	21		5	5	988	5	0	5			21	74	11	1	759	133662	5	1869	1	5	5	13	1	0	1	0	0	1	8.53837	4.04305	25	25	25	25	5	5	5	6	1
100000000	13	1	0	12	47		74	3704	95	21	0	3	3	989	3	0	3	0	0	21	74	12	1	614	159708	6	2048	1	4	4	13	1	0	1	0	0	1	8.21744	4.56435	25	25	25	25	5	1	1	6	1
100000000	13	0	1	13	47		74	1706	31	21	0	5	5	990	5	0	5	0	0	21	74	13	1	562	171507	2	2218	1	5	5	13	0	1	1	0	0	1	7.44249	3.46574	25	25	25	25	5	5	5	6	1
100000000	13	1	0	14	47		74	10727	9	21	1	5	5	991	5	0	5	1	1	21	74	14	1	3300	213910	2	2290	1	5	5	13	1	0	1	0	0	1	9.28061	2.30259	25	25	25	25	5	5	5	4	1
100000000	13	1	0	15	47		74	24180	57	21	1	4	4	992	4	0	4	1	1	21	74	15	1	4227	332088	18	2433	1	4	4	13	1	0	1	0	0	1	10.0933	4.06044	25	25	25	25	1	5	5	4	1
100000000	13	1	0	16	47		74	2083	45	21	1	5	5	993	5	0	5	1	1	21	74	16	1	235	373848	15	2853	1	6	6	13	1	0	1	0	0	1	7.64205	3.82864	25	25	25	25	1	5	5	6	1
100000000	13	0	0	17	47		74	291	16	21	1	5	4	994	5	0	5	1	1	21	74	17	1	24	381610	12	3142	1	3	3	13	0	0	1	0	0	1	5.67675	2.83321	25	25	25	25	1	5	5	4	1
100000000	13	0	0	18	47		74	113	2	21	1	4	4	995	4	0	4	1	1	21	74	18	1	19	382121	0	3164	1	6	6	13	0	0	1	0	0	1	4.7362	1.09861	25	25	25	25	4	4	4	5	1
100000000	13	0	0	19	47		74	21887	11	21		5	5	996	5	0	5			21	74	19	1	4051	399101	1	3177	1	5	5	13	0	0	1	0	0	1	9.99369	2.48491	25	25	25	25	1	5	5	4	1
100000000	13	0	1	20	47		74	65605	279	21		5	5	997	5	0	5			21	74	20	1	11125	962513	23	3564	1	6	6	13	0	1	1	0	0	1	11.0914	5.63479	25	25	25	25	1	5	5	4	1
100000000	13	0	0	21	47		74	49684	62	21		4	4	998	4	0	4			21	74	21	1	6768	1400000	7	4258	1	5	5	13	0	0	1	0	0	1	10.8135	4.14314	25	25	25	25	5	5	5	4	1
100000000	13	0	0	22	47		74	37342	44	21		3	3	999	3	0	3			21	74	22	1	3573	1500000	7	4432	1	6	6	13	0	0	1	0	0	1	10.5279	3.80666	25	25	25	25	1	4	5	4	1
100000000	13	0	0	23	47		74	14692	18	21		3	3	1000	3	0	3			21	74	23	1	1596	1600000	4	4553	1	1	1	13	0	0	1	0	0	1	9.59513	2.94444	25	25	25	25	1	5	5	6	1
100000000	13	0	0	24	47		74	103256	31	21		3	3	1001	3	0	3			21	74	24	1	19059	1700000	2	4594	1	6	6	13	0	0	1	0	0	1	11.545	3.46574	25	25	25	25	1	5	5	4	1
100000000	13	0	0	25	47		74	260912	294	21		5	5	1002	5	0	5			21	74	25	1	27676	2700000	28	5017	1	6	6	13	0	0	1	0	0	1	12.4719	5.68698	25	25	25	25	1	5	5	4	1
100000000	13	0	0	26	47		74	75922	177	21		3	3	1003	3	0	3			21	74	26	1	8636	3100000	13	5718	1	6	6	13	0	0	1	0	0	1	11.2375	5.18178	25	25	25	25	5	5	5	6	1
100000000	21	0	0	1	48	48	48	33	2					1004		0					48	1	1	0	2	0	0	1	6	6	21	0	0	0	0	0	0	3.52636	1.09861	20	0			1	2	5	6	0
100000000	21	0	0	2	48		48	115	5					1005		0					48	2	1	2	17	0	0	1	6	6	21	0	0	0	0	0	0	4.75359	1.79176	30				3	3	4	7	0
100000000	21	0	0	3	48		48	642	13					1006		0					48	3	1	11	97	0	1	1	6	6	21	0	0	0	0	0	0	6.46615	2.63906	10				3	5	5	6	0
100000000	21	0	0	5	48		48	56	4					1007		0					48	5	1	0	153	0	7	1	6	6	21	0	0	0	0	0	0	4.04305	1.60944	20	90			2	5	5	5	0
100000000	21	0	0	6	48		48	740	12	14		5	4	1008	5	0	5			14	48	6	1	8	668	1	11	1	6	6	21	0	0	0	0	0	0	6.608	2.56495	50	90	50	50	3	5	5	6	0
100000000	21	1	0	9	48		48	1444	79	14		5	5	1009	5	0	5			14	48	9	1	12	4527	0	96	1	6	6	21	1	0	0	0	0	0	7.27586	4.38203	20	90	30	30	2	5	5	5	0
100000000	21	0	0	11	48		48	5106	56	14		5	5	1010	5	0	5			14	48	11	1	41	5416	1	130	1	6	6	21	0	0	0	0	0	0	8.53837	4.04305	10	80	30	30	3	5	5	6	0
100000000	21	0	1	12	48		48	3704	95	14	0	5	5	1011	5	0	5	0	0	14	48	12	1	60	8455	2	158	1	6	6	21	0	1	0	0	0	0	8.21744	4.56435	30	80	30	30	4	5	5	6	0
100000000	21	0	0	13	48		48	1706	31	14	0	5	5	1012	5	0	5	0	0	14	48	13	1	6	9237	0	185	1	6	6	21	0	0	0	0	0	0	7.44249	3.46574	20	90	20	20	4	5	5	6	0
100000000	21	0	0	14	48		48	10727	9	14	0	5	5	1013	5	0	5	0	0	14	48	14	1	34	9571	0	188	1	6	6	21	0	0	0	0	0	0	9.28061	2.30259	10	80	50	50	4	5	5	5	0
100000000	21	1	0	15	48		48	24180	57	14	1	5	5	1014	5	0	5	1	0	14	48	15	1	308	14359	0	196	1	6	6	21	1	0	0	0	0	0	10.0933	4.06044	60	90	50	50	2	5	5	5	0
100000000	21	1	0	16	48		48	2083	45	14	1	5	5	1015	5	0	5	1	1	14	48	16	1	25	18185	0	209	1	6	6	21	1	0	0	0	0	0	7.64205	3.82864	30	90	30	30	2	5	5	5	0
100000000	21	0	0	17	48		48	291	16	14	1	5	5	1016	5	0	5	1	1	14	48	17	1	14	18771	0	218	1	6	6	21	0	0	0	0	0	0	5.67675	2.83321	50	100	30	30	1	5	5	6	0
100000000	21	0	0	18	48		48	113	2	14	1	5	5	1017	5	0	5	1	1	14	48	18	1	3	18907	0	218	1	6	6	21	0	0	0	0	0	0	4.7362	1.09861	20	80	20	20	2	5	5	5	0
100000000	21	0	0	19	48		48	21887	11	14		1	5	1018	1	0	1			14	48	19	1	248	19885	0	219	1	6	6	21	0	0	0	0	0	0	9.99369	2.48491	30	100	30	30	1	5	5	5	0
100000000	21	0	1	20	48		48	65605	279	14		5	5	1019	5	0	5			14	48	20	1	850	50511	2	267	1	6	6	21	0	1	0	0	0	0	11.0914	5.63479	20	90	20	20	1	5	5	6	0
100000000	21	0	0	21	48		48	49684	62	14		5	5	1020	5	0	5			14	48	21	1	636	76656	0	320	1	6	6	21	0	0	0	0	0	0	10.8135	4.14314	60	100	60	60	1	5	5	5	0
100000000	21	0	0	23	48		48	14692	18	14		5	5	1021	5	0	5			14	48	23	1	236	105198	0	343	1	6	6	21	0	0	0	0	0	0	9.59513	2.94444	20	90	50	50	1	5	5	6	0
100000000	40	0	0	1	49	36	36	33	2					1022		0					36	1	0	0	3	0	0	0	3	3	40	0	0	0	0	0	0	3.52636	1.09861	30	0			2	5	5	8	0
100000000	40	0	0	2	49		36	115	5					1023		0					36	2	0	4	16	0	0	0	3	3	40	0	0	0	0	0	0	4.75359	1.79176	25				3	5	4	8	0
100000000	40	1	0	3	49		36	642	13					1024		0					36	3	0	39	289	0	1	0	4	4	40	1	0	0	0	0	0	6.46615	2.63906	30				2	4	4	5	0
100000000	40	1	0	4	49		36	87	16					1025		0					36	4	0	0	651	0	24	0	4	4	40	1	0	0	0	0	0	4.47734	2.83321	10				4	5	5	9	0
100000000	40	0	0	5	49		36	56	4					1026		0					36	5	0	9	821	1	32	0	4	4	40	0	0	0	0	0	0	4.04305	1.60944	10	20			3	4	4	9	0
100000000	40	1	0	9	49		36	1444	79	4		5	5	1027	5	0	5			4	36	9	0	65	17555	4	251	0	3	3	40	1	0	0	0	0	0	7.27586	4.38203	30	50	30	30	4	5	4	8	0
100000000	40	1	0	15	49		36	24180	57	4	0	5	5	1028	5	0	5	0	0	4	36	15	0	996	61843	2	561	0	4	4	40	1	0	0	0	0	0	10.0933	4.06044	30	50	10	10	3	5	4	8	0
100000000	40	0	0	19	49		36	21887	11	4		5	5	1029	5	0	5			4	36	19	0	799	77806	1	628	0	4	4	40	0	0	0	0	0	0	9.99369	2.48491	30	50	70	70	1	5	4	8	0
100000000	40	0	0	25	49		36	260912	294	4		2	2	1030	2	0	2			4	36	25	0	15723	864938	14	1555	0	3	3	40	0	0	0	0	0	0	12.4719	5.68698	50	70	70	70	1	5	4	8	0
100000000	15	0	0	1	50	19	19	33	2					1031		0					19	1	0	0	14	0	0	0	3	3	15	0	0	0	1	1	0	3.52636	1.09861	20	0			3	4	2	6	0
100000000	15	0	0	3	50		19	642	13					1032		0					19	3	0	0	41	0	0	0	2	2	15	0	0	0	1	1	0	6.46615	2.63906	10				4	4	5	8	0
100000000	15	1	0	4	50		19	87	16					1033		0					19	4	0	3	81	0	0	0	2	2	15	1	0	0	1	1	0	4.47734	2.83321	10				4	5	5	6	0
100000000	15	0	0	17	50		19	291	16	2	0	2	2	1034	2	0	2	0	0	2	19	17	0	1	7991	0	61	0	2	2	15	0	0	0	1	1	0	5.67675	2.83321	30	50	20	20	3	5	5	11	0
100000000	21	0	1	20	50		19	65605	279	2		3	3	1035	3	0	3			2	19	20	0	850	50511	2	267	0	1	1	21	0	1	0	1	1	0	11.0914	5.63479	30	70	30	30	3	5	5	6	0
100000000	4	0	0	1	51	41	41	33	2					1036		0					41	1	1	0	1	0	0	1	4	4	4	0	0	0	0	0	0	3.52636	1.09861	10	0			3	3	4	6	1	0
100000000	4	0	0	6	51		41	740	12	19		1	1	1037	1	0	1			19	41	6	1	20	565	0	2	1	2	2	4	0	0	0	0	0	0	6.608	2.56495	0	0	0	0	3	3	3	7	1	0
100000000	4	0	0	7	51		41	2445	45	19		3	3	1038	3	0	3			19	41	7	1	21	1272	0	10	1	2	2	4	0	0	0	0	0	0	7.80221	3.82864	10	30	30	30	3	3	4	6	1	0
100000000	4	0	0	8	51		41	7161	78	19		3	3	1039	3	0	3			19	41	8	1	52	2865	1	18	1	4	4	4	0	0	0	0	0	0	8.87655	4.36945	10	30	30	30	3	3	4	7	1	0
100000000	4	0	0	10	51		41	1911	21	19		5	5	1040	5	0	5			19	41	10	1	171	5059	0	27	1	1	1	4	0	0	0	0	0	0	7.55591	3.09104	10	10	10	10	2	4	4	7	1	0
100000000	4	0	1	11	51		41	5106	56	19		3	3	1041	3	0	3			19	41	11	1	25	7834	3	57	1	4	4	4	0	1	0	0	0	0	8.53837	4.04305	10	20	10	10	2	5	4	8	1	0
100000000	4	0	0	12	51		41	3704	95	19	0	3	3	1042	3	0	3	0	0	19	41	12	1	22	8823	0	83	1	4	4	4	0	0	0	0	0	0	8.21744	4.56435	10	30	10	10	3	4	4	7	1	0
100000000	4	0	0	13	51		41	1706	31	19	0	3	3	1043	3	0	3	0	0	19	41	13	1	8	9099	0	88	1	1	1	4	0	0	0	0	0	0	7.44249	3.46574	0	0	0	0	1	3	4	6	1	0
100000000	4	0	0	14	51		41	10727	9	19	0	3	3	1044	3	0	3	0	0	19	41	14	1	50	9841	0	91	1	3	3	4	0	0	0	0	0	0	9.28061	2.30259	10	10	10	10	3	3	3	8	1	0
100000000	4	0	1	16	51		41	2083	45	19	0	3	3	1045	3	0	3	0	0	19	41	16	1	25	16097	1	116	1	1	1	4	0	1	0	0	0	0	7.64205	3.82864	10	10	5	5	1	5	4	8	1	0
100000000	4	0	0	17	51		41	291	16	19	1	3	3	1046	3	0	3	1	1	19	41	17	1	2	16261	0	118	1	1	1	4	0	0	0	0	0	0	5.67675	2.83321	0	0	0	0	3	4	4	8	1	0
100000000	4	0	0	18	51		41	113	2	19	1	3	3	1047	3	0	3	1	1	19	41	18	1	0	16280	0	118	1	1	1	4	0	0	0	0	0	0	4.7362	1.09861	0	0	0	0	3	4	4	8	1	0
100000000	4	0	0	19	51		41	21887	11	19		4	4	1048	4	0	4			19	41	19	1	76	16618	0	118	1	2	2	4	0	0	0	0	0	0	9.99369	2.48491	0	0	0	0	1	5	4	8	1	0
100000000	4	0	0	20	51		41	65605	279	19		4	5	1049	4	0	4			19	41	20	1	611	38562	3	138	1	3	3	4	0	0	0	0	0	0	11.0914	5.63479	10	10	10	10	1	4	3	7	1	0
100000000	4	0	0	21	51		41	49684	62	19		3	3	1050	3	0	3			19	41	21	1	506	66642	1	180	1	2	2	4	0	0	0	0	0	0	10.8135	4.14314	10	10	10	10	3	5	4	9	1	0
100000000	4	0	0	22	51		41	37342	44	19		3	3	1051	3	0	3			19	41	22	1	570	82834	0	194	1	2	2	4	0	0	0	0	0	0	10.5279	3.80666	0	0	0	0	2	4	4	8	1	0
100000000	4	0	0	23	51		41	14692	18	19		4	3	1052	4	0	4			19	41	23	1	217	91290	0	198	1	2	2	4	0	0	0	0	0	0	9.59513	2.94444	0	0	0	0	1	4	4	7	1	0
100000000	4	0	0	24	51		41	103256	31	19		3	3	1053	3	0	3			19	41	24	1	851	100858	2	204	1	3	3	4	0	0	0	0	0	0	11.545	3.46574	0	0	0	0	1	4	4	7	1	0
100000000	4	0	0	25	51		41	260912	294	19		3	5	1054	3	0	3			19	41	25	1	4567	190661	2	263	1	2	2	4	0	0	0	0	0	0	12.4719	5.68698	0	0	0	0	1	4	4	8	1	0
100000000	4	0	0	26	51		41	75922	177	19		3	3	1055	3	0	3			19	41	26	1	930	248552	3	375	1	1	1	4	0	0	0	0	0	0	11.2375	5.18178	0	0	0	0	3	4	4	6	1	0
100000000	13	0	0	1	52	70	70	33	2					1056		0					70	1	1	2	77	0	2	1	4	4	13	0	0	1	0	0	1	3.52636	1.09861	20	0			4	3	4	9	1
100000000	13	0	0	2	52		70	115	5					1057		0					70	2	1	40	300	1	6	1	4	4	13	0	0	1	0	0	1	4.75359	1.79176	10				5	4	5	8	1
100000000	13	1	0	3	52		70	642	13					1058		0					70	3	1	199	1752	4	40	1	4	4	13	1	0	1	0	0	1	6.46615	2.63906	30				4	4	5	8	1
100000000	13	1	0	4	52		70	87	16					1059		0					70	4	1	39	4929	11	171	1	4	4	13	1	0	1	0	0	1	4.47734	2.83321	30				5	5	5	7	1
100000000	13	0	0	5	52		70	56	4					1060		0					70	5	1	25	5468	2	313	1	4	4	13	0	0	1	0	0	1	4.04305	1.60944	20	60			4	5	5	8	1
100000000	13	0	0	6	52		70	740	12	21		5	2	1061	5	0	5			21	70	6	1	186	29688	3	445	1	6	6	13	0	0	1	0	0	1	6.608	2.56495	20	80	20	20	1	5	4	8	1
100000000	13	0	0	7	52		70	2445	45	21		5	5	1062	5	0	5			21	70	7	1	459	42805	8	509	1	6	6	13	0	0	1	0	0	1	7.80221	3.82864	30	90	30	30	3	5	5	8	1
100000000	13	1	0	8	52		70	7161	78	21		5	5	1063	5	0	5			21	70	8	1	2044	82794	10	717	1	6	6	13	1	0	1	0	0	1	8.87655	4.36945	20	80	20	20	4	5	5	8	1
100000000	13	1	0	9	52		70	1444	79	21		5	5	1064	5	0	5			21	70	9	1	378	108337	19	1183	1	6	6	13	1	0	1	0	0	1	7.27586	4.38203	30	90	20	20	4	5	4	8	1
100000000	13	0	0	10	52		70	1911	21	21		5	5	1065	5	0	5			21	70	10	1	420	118461	6	1667	1	6	6	13	0	0	1	0	0	1	7.55591	3.09104	20	80	10	10	4	5	4	8	1
100000000	13	1	0	11	52		70	5106	56	21		5	5	1066	5	0	5			21	70	11	1	759	133662	5	1869	1	6	6	13	1	0	1	0	0	1	8.53837	4.04305	20	80	20	20	4	5	4	8	1
100000000	13	1	0	12	52		70	3704	95	21	1	5	5	1067	5	0	5	1	0	21	70	12	1	614	159708	6	2048	1	6	6	13	1	0	1	0	0	1	8.21744	4.56435	20	90	10	10	3	5	4	8	1
100000000	13	0	1	13	52		70	1706	31	21	1	5	5	1068	5	0	5	1	0	21	70	13	1	562	171507	2	2218	1	6	6	13	0	1	1	0	0	1	7.44249	3.46574	10	70	20	20	3	5	5	8	1
100000000	13	1	0	14	52		70	10727	9	21	1	5	5	1069	5	0	5	1	1	21	70	14	1	3300	213910	2	2290	1	6	6	13	1	0	1	0	0	1	9.28061	2.30259	5	20	2	2	4	4	3	8	1
100000000	13	1	0	15	52		70	24180	57	21	1	5	5	1070	5	0	5	1	1	21	70	15	1	4227	332088	18	2433	1	6	6	13	1	0	1	0	0	1	10.0933	4.06044	5	25	10	10	5	5	5	8	1
100000000	13	1	0	16	52		70	2083	45	21	1	5	5	1071	5	0	5	1	1	21	70	16	1	235	373848	15	2853	1	6	6	13	1	0	1	0	0	1	7.64205	3.82864	5	20	10	10	4	5	4	8	1
100000000	13	0	0	17	52		70	291	16	21	1	5	5	1072	5	0	5	1	1	21	70	17	1	24	381610	12	3142	1	6	6	13	0	0	1	0	0	1	5.67675	2.83321	5	10	5	5	4	5	4	8	1
100000000	13	0	0	18	52		70	113	2	21	1	5	5	1073	5	0	5	1	1	21	70	18	1	19	382121	0	3164	1	6	6	13	0	0	1	0	0	1	4.7362	1.09861	5	15	10	10	4	5	4	8	1
100000000	13	0	0	19	52		70	21887	11	21		5	5	1074	5	0	5			21	70	19	1	4051	399101	1	3177	1	5	5	13	0	0	1	0	0	1	9.99369	2.48491	25	50	10	10	3	5	5	8	1
100000000	13	0	1	20	52		70	65605	279	21		5	5	1075	5	0	5			21	70	20	1	11125	962513	23	3564	1	6	6	13	0	1	1	0	0	1	11.0914	5.63479	10	20	10	10	3	5	3	8	1
100000000	13	0	0	21	52		70	49684	62	21		5	5	1076	5	0	5			21	70	21	1	6768	1400000	7	4258	1	6	6	13	0	0	1	0	0	1	10.8135	4.14314	5	50	10	10	3	5	4	8	1
100000000	13	0	0	22	52		70	37342	44	21		5	5	1077	5	0	5			21	70	22	1	3573	1500000	7	4432	1	6	6	13	0	0	1	0	0	1	10.5279	3.80666	10	50	10	10	4	5	4	8	1
100000000	13	0	0	23	52		70	14692	18	21		5	5	1078	5	0	5			21	70	23	1	1596	1600000	4	4553	1	5	5	13	0	0	1	0	0	1	9.59513	2.94444	10	20	10	10	3	4	4	8	1
100000000	13	0	0	24	52		70	103256	31	21		5	5	1079	5	0	5			21	70	24	1	19059	1700000	2	4594	1	6	6	13	0	0	1	0	0	1	11.545	3.46574	10	50	50	50	3	4	3	8	1
100000000	13	0	0	25	52		70	260912	294	21		5	5	1080	5	0	5			21	70	25	1	27676	2700000	28	5017	1	5	5	13	0	0	1	0	0	1	12.4719	5.68698	30	90	20	20	3	4	4	8	1
100000000	13	0	0	26	52		70	75922	177	21		5	5	1081	5	0	5			21	70	26	1	8636	3100000	13	5718	1	5	5	13	0	0	1	0	0	1	11.2375	5.18178	20	90	30	30	3	4	3	8	1
100000000	23	0	0	1	53	31	31	33	2					1082		0					31	1	1	3	114	2	10	1	1	1	23	0	0	0	0	0	0	3.52636	1.09861	0	0			4	4	4	10	1	0
100000000	23	1	0	4	53		31	87	16					1083		0					31	4	1	0	498	0	34	1	1	1	23	1	0	0	0	0	0	4.47734	2.83321	0				1	2	2	6	1	0
100000000	23	0	0	5	53		31	56	4					1084		0					31	5	1	2	518	0	34	1	1	1	23	0	0	0	0	0	0	4.04305	1.60944	0	0			3	3	3	9	1	0
100000000	23	0	0	6	53		31	740	12	9		5	3	1085	5	0	5			9	31	6	1	43	5877	0	92	1	1	1	23	0	0	0	0	0	0	6.608	2.56495	0	0	0	0	1	5	5	10	1	0
100000000	23	0	0	7	53		31	2445	45	9		5	1	1086	5	0	5			9	31	7	1	215	10951	4	127	1	1	1	23	0	0	0	0	0	0	7.80221	3.82864	0	0	0	0	1	5	5	10	1	0
100000000	23	1	0	9	53		31	1444	79	9		5	1	1087	5	0	5			9	31	9	1	81	25417	5	492	1	1	1	23	1	0	0	0	0	0	7.27586	4.38203	0	0	0	0	4	5	5	9	1	0
100000000	23	0	1	11	53		31	5106	56	9		5	1	1088	5	0	5			9	31	11	1	284	31431	2	618	1	1	1	23	0	1	0	0	0	0	8.53837	4.04305	0	0	0	0	3	5	5	10	1	0
100000000	23	1	0	16	53		31	2083	45	9	1	5	1	1089	5	0	5	1	1	9	31	16	1	173	104664	5	1122	1	1	1	23	1	0	0	0	0	0	7.64205	3.82864	0	0	0	0	3	5	5	5	1	0
100000000	23	0	0	18	53		31	113	2	9	1	5	1	1090	5	0	5	1	1	9	31	18	1	4	106860	0	1161	1	1	1	23	0	0	0	0	0	0	4.7362	1.09861	0	0	0	0	3	4	4	6	1	0
100000000	23	0	1	20	53		31	65605	279	9		5	1	1091	5	0	5			9	31	20	1	4187	307858	28	1580	1	1	1	23	0	1	0	0	0	0	11.0914	5.63479	0	0	0	0	4	4	4	9	1	0
100000000	23	0	0	24	53		31	103256	31	9		5	1	1092	5	0	5			9	31	24	1	6351	618867	2	2109	1	1	1	23	0	0	0	0	0	0	11.545	3.46574	0	0	0	0	5	5	5	10	1	0
100000000	23	0	0	26	53		31	75922	177	9		5	1	1093	5	0	5			9	31	26	1	5244	1300000	9	2806	1	1	1	23	0	0	0	0	0	0	11.2375	5.18178	0	0	0	0	4	4	4	9	1	0
100000000	8	0	0	1	54	51	51	33	2					1094		0					51	1	1	0	0	0	0	1	6	6	8	0	0	0	0	0	0	3.52636	1.09861	0	0			4	5	5	10	0	1
100000000	8	0	0	2	54		51	115	5					1095		0					51	2	1	3	13	0	0	1	6	6	8	0	0	0	0	0	0	4.75359	1.79176	50				3	5	5	8	0	1
100000000	8	0	0	3	54		51	642	13					1096		0					51	3	1	9	91	1	3	1	6	6	8	0	0	0	0	0	0	6.46615	2.63906	50				4	5	5	8	0	1
100000000	8	1	0	4	54		51	87	16					1097		0					51	4	1	0	168	0	9	1	5	5	8	1	0	0	0	0	0	4.47734	2.83321	50				4	5	5	9	0	1
100000000	8	0	0	5	54		51	56	4					1098		0					51	5	1	0	168	0	10	1	6	6	8	0	0	0	0	0	0	4.04305	1.60944	50	50			4	5	5	8	0	1
100000000	8	0	0	6	54		51	740	12	21		3	3	1099	3	0	3			21	51	6	1	2	737	0	18	1	6	6	8	0	0	0	0	0	0	6.608	2.56495	50	50	50	50	4	5	5	9	0	1
100000000	8	0	0	7	54		51	2445	45	21		4	5	1100	4	0	4			21	51	7	1	85	1777	0	23	1	6	6	8	0	0	0	0	0	0	7.80221	3.82864	50	50	50	50	4	5	5	9	0	1
100000000	8	0	0	8	54		51	7161	78	21		3	3	1101	3	0	3			21	51	8	1	159	3617	0	41	1	6	6	8	0	0	0	0	0	0	8.87655	4.36945	50	50	50	50	4	5	5	9	0	1
100000000	8	0	0	9	54		51	1444	79	21		3	2	1102	3	0	3			21	51	9	1	26	5436	1	100	1	6	6	8	0	0	0	0	0	0	7.27586	4.38203	50	50	50	50	4	5	5	9	0	1
100000000	8	0	0	10	54		51	1911	21	21		3	3	1103	3	0	3			21	51	10	1	45	6496	1	125	1	6	6	8	0	0	0	0	0	0	7.55591	3.09104	50	50	50	50	4	5	5	9	0	1
100000000	8	0	0	11	54		51	5106	56	21		3	3	1104	3	0	3			21	51	11	1	63	7729	1	131	1	6	6	8	0	0	0	0	0	0	8.53837	4.04305	50	50	50	50	4	5	5	7	0	1
100000000	8	0	0	12	54		51	3704	95	21	0	3	3	1105	3	0	3	0	0	21	51	12	1	47	9640	0	145	1	6	6	8	0	0	0	0	0	0	8.21744	4.56435	50	50	50	50	4	5	5	7	0	1
100000000	8	0	0	13	54		51	1706	31	21	0	5	3	1106	5	0	5	0	0	21	51	13	1	56	10409	0	162	1	6	6	8	0	0	0	0	0	0	7.44249	3.46574	50	50	50	50	4	5	5	8	0	1
100000000	8	0	0	14	54		51	10727	9	21	1	5	5	1107	5	0	5	1	0	21	51	14	1	222	12288	0	167	1	6	6	8	0	0	0	0	0	0	9.28061	2.30259	50	50	50	50	5	5	5	8	0	1
100000000	8	1	0	15	54		51	24180	57	21	1	5	3	1108	5	0	5	1	1	21	51	15	1	328	19738	1	184	1	6	6	8	1	0	0	0	0	0	10.0933	4.06044	50	50	50	50	5	5	5	8	0	1
100000000	8	1	0	16	54		51	2083	45	21	1	5	5	1109	5	0	5	1	1	21	51	16	1	71	23957	0	212	1	6	6	8	1	0	0	0	0	0	7.64205	3.82864	50	50	50	50	4	5	5	8	0	1
100000000	8	0	0	17	54		51	291	16	21	1	5	5	1110	5	0	5	1	1	21	51	17	1	4	24394	0	218	1	6	6	8	0	0	0	0	0	0	5.67675	2.83321	50	50	50	50	5	5	5	8	0	1
100000000	8	0	0	18	54		51	113	2	21	1	5	3	1111	5	0	5	1	1	21	51	18	1	1	24448	0	220	1	6	6	8	0	0	0	0	0	0	4.7362	1.09861	50	50	50	50	5	5	5	9	0	1
100000000	8	0	0	19	54		51	21887	11	21		3	3	1112	3	0	3			21	51	19	1	249	25434	0	220	1	6	6	8	0	0	0	0	0	0	9.99369	2.48491	50	50	50	50	4	5	5	8	0	1
100000000	8	0	1	20	54		51	65605	279	21		5	5	1113	5	0	5			21	51	20	1	1188	69306	5	278	1	6	6	8	0	1	0	0	0	0	11.0914	5.63479	50	50	50	50	4	5	5	9	0	1
100000000	8	0	0	21	54		51	49684	62	21		5	5	1114	5	0	5			21	51	21	1	1318	132087	2	404	1	6	6	8	0	0	0	0	0	0	10.8135	4.14314	50	50	50	50	4	5	5	9	0	1
100000000	8	0	0	22	54		51	37342	44	21		5	5	1115	5	0	5			21	51	22	1	550	154304	0	434	1	6	6	8	0	0	0	0	0	0	10.5279	3.80666	50	50	50	50	4	5	5	9	0	1
100000000	8	0	0	23	54		51	14692	18	21		3	3	1116	3	0	3			21	51	23	1	212	162380	0	441	1	6	6	8	0	0	0	0	0	0	9.59513	2.94444	50	50	50	50	4	5	5	9	0	1
100000000	8	0	0	24	54		51	103256	31	21		3	4	1117	3	0	3			21	51	24	1	1147	172407	2	455	1	6	6	8	0	0	0	0	0	0	11.545	3.46574	50	50	50	50	4	5	5	8	0	1
100000000	8	0	0	25	54		51	260912	294	21		5	5	1118	5	0	5			21	51	25	1	4804	275078	3	530	1	6	6	8	0	0	0	0	0	0	12.4719	5.68698	50	50	50	50	4	5	5	8	0	1
100000000	8	0	0	26	54		51	75922	177	21		5	5	1119	5	0	5			21	51	26	1	1533	348052	6	645	1	6	6	8	0	0	0	0	0	0	11.2375	5.18178	50	50	50	50	4	5	5	9	0	1
100000000	1	0	0	1	55	25	25	33	2					1120		0					25	1	0	9	137	0	4	0	3	3	1	0	0	0	0	1	0	3.52636	1.09861	50	0			1	3	3	10	0	1
100000000	1	0	0	2	55		25	115	5					1121		0					25	2	0	1	169	0	7	0	3	3	1	0	0	0	0	1	0	4.75359	1.79176	50				1	2	3	10	0	1
100000000	1	0	0	3	55		25	642	13					1122		0					25	3	0	13	239	0	10	0	4	4	1	0	0	0	0	1	0	6.46615	2.63906	50				1	4	3	9	0	1
100000000	1	1	0	4	55		25	87	16					1123		0					25	4	0	6	934	1	48	0	3	3	1	1	0	0	0	1	0	4.47734	2.83321	50				1	2	3	7	0	1
100000000	1	0	0	5	55		25	56	4					1124		0					25	5	0	10	1154	0	91	0	3	3	1	0	0	0	0	1	0	4.04305	1.60944	50	50			1	4	3	8	0	1
100000000	1	0	0	6	55		25	740	12	20		5	3	1125	5	0	5			20	25	6	0	51	2703	0	108	0	3	3	1	0	0	0	0	1	0	6.608	2.56495	50	80	50	50	1	5	3	8	0	1
100000000	1	0	0	7	55		25	2445	45	20		4	5	1126	4	0	4			20	25	7	0	212	9666	13	237	0	3	3	1	0	0	0	0	1	0	7.80221	3.82864	50	50	50	50	1	4	4	9	0	1
100000000	1	0	0	8	55		25	7161	78	20		4	4	1127	4	0	4			20	25	8	0	202	15498	6	527	0	3	3	1	0	0	0	0	1	0	8.87655	4.36945	50	50	50	50	1	3	3	6	0	1
100000000	1	0	0	9	55		25	1444	79	20		3	4	1128	3	0	3			20	25	9	0	64	18642	2	644	0	3	3	1	0	0	0	0	1	0	7.27586	4.38203	50	50	50	50	1	4	3	6	0	1
100000000	1	0	0	10	55		25	1911	21	20		3	5	1129	3	0	3			20	25	10	0	81	20544	2	737	0	3	3	1	0	0	0	0	1	0	7.55591	3.09104	50	50	50	50	1	3	3	8	0	1
100000000	1	0	0	11	55		25	5106	56	20		3	4	1130	3	0	3			20	25	11	0	158	23000	5	826	0	3	3	1	0	0	0	0	1	0	8.53837	4.04305	50	50	50	50	1	4	2	9	0	1
100000000	1	1	0	12	55		25	3704	95	20	0	3	5	1131	3	0	3	0	0	20	25	12	0	423	36950	17	1066	0	3	3	1	1	0	0	0	1	0	8.21744	4.56435	50	50	50	50	1	4	2	8	0	1
100000000	1	0	1	13	55		25	1706	31	20	0	3	5	1132	3	0	3	0	0	20	25	13	0	33	41169	4	1377	0	3	3	1	0	1	0	0	1	0	7.44249	3.46574	50	50	50	50	2	4	3	6	0	1
100000000	1	0	1	14	55		25	10727	9	20	0	3	5	1133	3	0	3	0	0	20	25	14	0	250	44140	0	1424	0	3	3	1	0	1	0	0	1	0	9.28061	2.30259	50	50	50	50	1	3	3	6	0	1
100000000	1	1	0	15	55		25	24180	57	20	0	5	5	1134	5	0	5	0	0	20	25	15	0	382	55420	1	1438	0	3	3	1	1	0	0	0	1	0	10.0933	4.06044	50	50	50	50	1	4	2	7	0	1
100000000	1	1	0	16	55		25	2083	45	20	0	4	5	1135	4	0	4	0	0	20	25	16	0	63	60005	0	1466	0	3	3	1	1	0	0	0	1	0	7.64205	3.82864	50	50	50	50	1	4	2	6	0	1
100000000	1	0	0	17	55		25	291	16	20	0	3	5	1136	3	0	3	0	0	20	25	17	0	8	60730	0	1470	0	3	3	1	0	0	0	0	1	0	5.67675	2.83321	50	50	50	50	1	4	2	7	0	1
100000000	1	0	0	18	55		25	113	2	20	0	3	5	1137	3	0	3	0	0	20	25	18	0	18	61116	0	1472	0	3	3	1	0	0	0	0	1	0	4.7362	1.09861	50	50	50	50	1	3	3	8	0	1
100000000	1	0	0	19	55		25	21887	11	20		4	5	1138	4	0	4			20	25	19	0	467	63242	0	1477	0	3	3	1	0	0	0	0	1	0	9.99369	2.48491	50	50	50	50	1	4	2	7	0	1
100000000	1	0	1	20	55		25	65605	279	20		4	5	1139	4	0	4			20	25	20	0	1929	165994	12	1734	0	3	3	1	0	1	0	0	1	0	11.0914	5.63479	50	50	50	50	1	3	1	7	0	1
100000000	1	0	0	21	55		25	49684	62	20		3	5	1140	3	0	3			20	25	21	0	2604	254938	2	1960	0	3	3	1	0	0	0	0	1	0	10.8135	4.14314	50	50	50	50	1	4	3	7	0	1
100000000	1	0	0	22	55		25	37342	44	20		3	5	1141	3	0	3			20	25	22	0	2553	341405	3	2044	0	3	3	1	0	0	0	0	1	0	10.5279	3.80666	50	50	50	50	1	4	2	8	0	1
100000000	1	0	0	23	55		25	14692	18	20		3	5	1142	3	0	3			20	25	23	0	795	374078	1	2083	0	3	3	1	0	0	0	0	1	0	9.59513	2.94444	50	50	50	50	2	3	2	8	0	1
100000000	1	0	0	24	55		25	103256	31	20		3	5	1143	3	0	3			20	25	24	0	1734	395192	0	2105	0	3	3	1	0	0	0	0	1	0	11.545	3.46574	50	50	50	50	1	4	2	7	0	1
100000000	1	0	0	25	55		25	260912	294	20		3	4	1144	3	0	3			20	25	25	0	8632	581465	5	2292	0	4	4	1	0	0	0	0	1	0	12.4719	5.68698	50	50	50	50	3	4	1	6	0	1
100000000	1	0	0	1	56	63	63	33	2					1145		0					63	1	1	9	137	0	4	1	3	3	1	0	0	0	0	0	0	3.52636	1.09861	10	0			3	5	5	9	1	0
100000000	1	0	0	2	56		63	115	5					1146		0					63	2	1	1	169	0	7	1	3	3	1	0	0	0	0	0	0	4.75359	1.79176	10				1	5	4	9	1	0
100000000	1	0	0	3	56		63	642	13					1147		0					63	3	1	13	239	0	10	1	3	3	1	0	0	0	0	0	0	6.46615	2.63906	10				1	5	4	9	1	0
100000000	1	1	0	4	56		63	87	16					1148		0					63	4	1	6	934	1	48	1	3	3	1	1	0	0	0	0	0	4.47734	2.83321	5				2	5	4	9	1	0
100000000	1	0	0	5	56		63	56	4					1149		0					63	5	1	10	1154	0	91	1	3	3	1	0	0	0	0	0	0	4.04305	1.60944	5	5			3	5	5	9	1	0
100000000	1	0	0	6	56		63	740	12	19		4	1	1150	4	0	4			19	63	6	1	51	2703	0	108	1	3	3	1	0	0	0	0	0	0	6.608	2.56495	10	20	20	20	1	5	4	9	1	0
100000000	1	0	0	7	56		63	2445	45	19		5	1	1151	5	0	5			19	63	7	1	212	9666	13	237	1	3	3	1	0	0	0	0	0	0	7.80221	3.82864	10	50	50	50	2	5	5	8	1	0
100000000	1	0	0	8	56		63	7161	78	19		5	1	1152	5	0	5			19	63	8	1	202	15498	6	527	1	3	3	1	0	0	0	0	0	0	8.87655	4.36945	20	20	50	50	2	5	5	9	1	0
100000000	1	0	0	9	56		63	1444	79	19		4	5	1153	4	0	4			19	63	9	1	64	18642	2	644	1	3	3	1	0	0	0	0	0	0	7.27586	4.38203	10	10	10	10	1	5	5	9	1	0
100000000	1	0	0	10	56		63	1911	21	19		5	5	1154	5	0	5			19	63	10	1	81	20544	2	737	1	3	3	1	0	0	0	0	0	0	7.55591	3.09104	10	10	10	10	1	5	5	9	1	0
100000000	1	0	0	11	56		63	5106	56	19		5	5	1155	5	0	5			19	63	11	1	158	23000	5	826	1	3	3	1	0	0	0	0	0	0	8.53837	4.04305	10	10	10	10	1	5	5	9	1	0
100000000	1	1	0	12	56		63	3704	95	19	0	5	5	1156	5	0	5	0	0	19	63	12	1	423	36950	17	1066	1	3	3	1	1	0	0	0	0	0	8.21744	4.56435	10	50	10	10	2	5	5	9	1	0
100000000	1	0	1	13	56		63	1706	31	19	0	5	5	1157	5	0	5	0	0	19	63	13	1	33	41169	4	1377	1	3	3	1	0	1	0	0	0	0	7.44249	3.46574	10	80	10	10	3	5	5	8	1	0
100000000	1	0	1	14	56		63	10727	9	19	1	5	5	1158	5	0	5	1	0	19	63	14	1	250	44140	0	1424	1	3	3	1	0	1	0	0	0	0	9.28061	2.30259	10	10	10	10	3	5	5	9	1	0
100000000	1	1	0	15	56		63	24180	57	19	1	5	5	1159	5	0	5	1	1	19	63	15	1	382	55420	1	1438	1	3	3	1	1	0	0	0	0	0	10.0933	4.06044	10	30	10	10	4	5	5	9	1	0
100000000	1	1	0	16	56		63	2083	45	19	1	5	5	1160	5	0	5	1	1	19	63	16	1	63	60005	0	1466	1	3	3	1	1	0	0	0	0	0	7.64205	3.82864	10	20	10	10	3	5	5	9	1	0
100000000	1	0	0	17	56		63	291	16	19	1	5	5	1161	5	0	5	1	1	19	63	17	1	8	60730	0	1470	1	3	3	1	0	0	0	0	0	0	5.67675	2.83321	5	30	20	20	2	5	5	9	1	0
100000000	1	0	0	18	56		63	113	2	19	1	5	5	1162	5	0	5	1	1	19	63	18	1	18	61116	0	1472	1	3	3	1	0	0	0	0	0	0	4.7362	1.09861	10	20	10	10	2	5	5	9	1	0
100000000	1	0	0	19	56		63	21887	11	19		5	5	1163	5	0	5			19	63	19	1	467	63242	0	1477	1	3	3	1	0	0	0	0	0	0	9.99369	2.48491	10	50	20	20	1	5	5	9	1	0
100000000	1	0	1	20	56		63	65605	279	19		5	5	1164	5	0	5			19	63	20	1	1929	165994	12	1734	1	3	3	1	0	1	0	0	0	0	11.0914	5.63479	10	50	50	50	1	5	5	9	1	0
100000000	1	0	0	21	56		63	49684	62	19		5	5	1165	5	0	5			19	63	21	1	2604	254938	2	1960	1	3	3	1	0	0	0	0	0	0	10.8135	4.14314	10	30	30	30	1	5	5	9	1	0
100000000	1	0	0	22	56		63	37342	44	19		5	5	1166	5	0	5			19	63	22	1	2553	341405	3	2044	1	3	3	1	0	0	0	0	0	0	10.5279	3.80666	10	30	30	30	2	5	5	9	1	0
100000000	1	0	0	23	56		63	14692	18	19		5	5	1167	5	0	5			19	63	23	1	795	374078	1	2083	1	3	3	1	0	0	0	0	0	0	9.59513	2.94444	10	50	10	10	1	5	5	9	1	0
100000000	1	0	0	24	56		63	103256	31	19		5	5	1168	5	0	5			19	63	24	1	1734	395192	0	2105	1	3	3	1	0	0	0	0	0	0	11.545	3.46574	10	10	10	10	1	5	5	9	1	0
100000000	27	0	0	1	57	23	23	33	2					1169		0					23	1	1	3	92	0	0	1	3	3	27	0	0	0	1	1	0	3.52636	1.09861	10	0			1	5	4	7	0	1
100000000	27	0	0	2	57		23	115	5					1170		0					23	2	1	20	176	0	2	1	2	2	27	0	0	0	1	1	0	4.75359	1.79176	10				1	5	3	7	0	1
100000000	27	1	0	3	57		23	642	13					1171		0					23	3	1	80	696	0	6	1	3	3	27	1	0	0	1	1	0	6.46615	2.63906	20				3	5	3	1	0	1
100000000	27	1	0	4	57		23	87	16					1172		0					23	4	1	10	1716	0	59	1	3	3	27	1	0	0	1	1	0	4.47734	2.83321	5				4	5	4	7	0	1
100000000	27	0	0	5	57		23	56	4					1173		0					23	5	1	0	1786	0	85	1	3	3	27	0	0	0	1	1	0	4.04305	1.60944	10	25			4	5	4	7	0	1
100000000	27	0	0	6	57		23	740	12	19		4	5	1174	4	0	4			19	23	6	1	100	11880	1	232	1	3	3	27	0	0	0	1	1	0	6.608	2.56495	3	5	10	10	3	5	3	6	0	1
100000000	27	0	0	7	57		23	2445	45	19		5	3	1175	5	0	5			19	23	7	1	394	21805	5	346	1	3	3	27	0	0	0	1	1	0	7.80221	3.82864	10	40	40	40	2	5	3	7	0	1
100000000	27	1	0	8	57		23	7161	78	19		1	1	1176	1	0	1			19	23	8	1	568	37037	12	726	1	3	3	27	1	0	0	1	1	0	8.87655	4.36945	20	60	50	50	4	5	3	6	0	1
100000000	27	1	0	9	57		23	1444	79	19		3	2	1177	3	0	3			19	23	9	1	133	46282	11	1078	1	3	3	27	1	0	0	1	1	0	7.27586	4.38203	10	50	20	20	2	5	4	7	0	1
100000000	27	0	0	10	57		23	1911	21	19		1	1	1178	1	0	1			19	23	10	1	262	49682	1	1170	1	3	3	27	0	0	0	1	1	0	7.55591	3.09104	10	20	20	20	2	5	4	7	0	1
100000000	27	1	0	11	57		23	5106	56	19		2	2	1179	2	0	2			19	23	11	1	1161	73409	15	1324	1	3	3	27	1	0	0	1	1	0	8.53837	4.04305	50	80	50	50	1	5	3	6	0	1
100000000	27	1	0	12	57		23	3704	95	19	1	3	3	1180	3	0	3	1	0	19	23	12	1	290	99206	13	2260	1	3	3	27	1	0	0	1	1	0	8.21744	4.56435	20	40	50	50	1	5	4	7	0	1
100000000	27	0	1	13	57		23	1706	31	19	1	3	3	1181	3	0	3	1	1	19	23	13	1	120	102950	5	2640	1	3	3	27	0	1	0	1	1	0	7.44249	3.46574	5	20	30	30	1	5	4	8	0	1
100000000	27	1	0	14	57		23	10727	9	19	1	3	3	1182	3	0	3	1	1	19	23	14	1	882	113095	0	2721	1	3	3	27	1	0	0	1	1	0	9.28061	2.30259	20	40	50	50	1	5	3	8	0	1
100000000	27	1	0	16	57		23	2083	45	19	1	3	3	1183	3	0	3	1	1	19	23	16	1	240	197658	2	2942	1	3	3	27	1	0	0	1	1	0	7.64205	3.82864	5	30	50	50	3	5	3	6	0	1
100000000	27	0	0	17	57		23	291	16	19	1	4	1	1184	4	0	4	1	1	19	23	17	1	52	202372	1	3045	1	3	3	27	0	0	0	1	1	0	5.67675	2.83321	5	20	20	20	1	5	3	5	0	1
100000000	27	0	0	18	57		23	113	2	19	1	3	3	1185	3	0	3	1	1	19	23	18	1	14	203081	2	3064	1	3	3	27	0	0	0	1	1	0	4.7362	1.09861	5	10	10	10	2	5	5	7	0	1
100000000	27	0	1	20	57		23	65605	279	19		3	3	1186	3	0	3			19	23	20	1	8532	625418	47	3814	1	3	3	27	0	1	0	1	1	0	11.0914	5.63479	20	30	40	40	3	5	4	7	0	1
100000000	27	0	0	21	57		23	49684	62	19		3	1	1187	3	0	3			19	23	21	1	3692	852439	7	4855	1	3	3	27	0	0	0	1	1	0	10.8135	4.14314	20	50	50	50	3	5	5	9	0	1
100000000	27	0	0	22	57		23	37342	44	19		1	1	1188	1	0	1			19	23	22	1	2991	949828	8	5013	1	3	3	27	0	0	0	1	1	0	10.5279	3.80666	20	30	50	50	3	5	3	6	0	1
100000000	27	0	0	23	57		23	14692	18	19		1	1	1189	1	0	1			19	23	23	1	1125	996197	2	5101	1	3	3	27	0	0	0	1	1	0	9.59513	2.94444	50	50	50	50	3	5	5	9	0	1
100000000	27	0	0	24	57		23	103256	31	19		1	1	1190	1	0	1			19	23	24	1	9745	1100000	1	5231	1	3	3	27	0	0	0	1	1	0	11.545	3.46574	20	50	50	50	1	5	4	8	0	1
100000000	27	0	0	25	57		23	260912	294	19		1	1	1191	1	0	1			19	23	25	1	22784	1700000	30	5759	1	3	3	27	0	0	0	1	1	0	12.4719	5.68698	50	60	70	70	3	5	5	9	0	1
100000000	27	0	0	26	57		23	75922	177	19		1	1	1192	1	0	1			19	23	26	1	5690	2000000	16	6315	1	3	3	27	0	0	0	1	1	0	11.2375	5.18178	50	70	50	50	1	5	5	9	0	1
100000000	21	0	0	1	58	45	45	33	2					1193		0					45	1	0	0	2	0	0	0	1	1	21	0	0	0	0	0	0	3.52636	1.09861	10	30			2	5	4	2	1	1
100000000	21	0	0	2	58		45	115	5					1194		0					45	2	0	2	17	0	0	0	3	3	21	0	0	0	0	0	0	4.75359	1.79176	1				3	3	4	4	1	1
100000000	21	0	0	3	58		45	642	13					1195		0					45	3	0	11	97	0	1	0	3	3	21	0	0	0	0	0	0	6.46615	2.63906	10				2	4	3	4	1	1
100000000	21	1	0	4	58		45	87	16					1196		0					45	4	0	0	150	0	6	0	4	4	21	1	0	0	0	0	0	4.47734	2.83321	10				2	2	2	4	1	1
100000000	21	0	0	5	58		45	56	4					1197		0					45	5	0	0	153	0	7	0	4	4	21	0	0	0	0	0	0	4.04305	1.60944	10	90			3	4	3	5	1	1
100000000	21	0	0	6	58		45	740	12	10		5	5	1198	5	0	5			10	45	6	0	8	668	1	11	0	3	3	21	0	0	0	0	0	0	6.608	2.56495	10	80	10	10	2	4	4	3	1	1
100000000	21	1	0	8	58		45	7161	78	10		5	4	1199	5	0	5			10	45	8	0	78	3366	1	53	0	5	5	21	1	0	0	0	0	0	8.87655	4.36945	20	60	40	40	4	4	4	4	1	1
100000000	21	1	0	9	58		45	1444	79	10		3	4	1200	3	0	3			10	45	9	0	12	4527	0	96	0	5	5	21	1	0	0	0	0	0	7.27586	4.38203	20	60	20	20	2	5	4	3	1	1
100000000	21	0	1	12	58		45	3704	95	10	0	5	5	1201	5	0	5	0	0	10	45	12	0	60	8455	2	158	0	4	4	21	0	1	0	0	0	0	8.21744	4.56435	10	80	10	10	2	4	4	3	1	1
100000000	21	0	0	19	58		45	21887	11	10		5	4	1202	5	0	5			10	45	19	0	248	19885	0	219	0	3	3	21	0	0	0	0	0	0	9.99369	2.48491	10	50	30	30	3	5	4	4	1	1
100000000	21	0	1	20	58		45	65605	279	10		5	5	1203	5	0	5			10	45	20	0	850	50511	2	267	0	3	3	21	0	1	0	0	0	0	11.0914	5.63479	10	20	30	30	2	4	3	4	1	1
100000000	21	0	0	21	58		45	49684	62	10		5	5	1204	5	0	5			10	45	21	0	636	76656	0	320	0	3	3	21	0	0	0	0	0	0	10.8135	4.14314	20	20	20	20	2	4	3	4	1	1
100000000	21	0	0	24	58		45	103256	31	10		5	5	1205	5	0	5			10	45	24	0	1044	117018	0	351	0	3	3	21	0	0	0	0	0	0	11.545	3.46574	10	50	40	40	3	4	4	5	1	1
100000000	21	0	0	25	58		45	260912	294	10		4	5	1206	4	0	4			10	45	25	0	4155	211186	3	423	0	3	3	21	0	0	0	0	0	0	12.4719	5.68698	10	70	20	20	2	4	4	3	1	1
100000000	21	0	0	26	58		45	75922	177	10		4	5	1207	4	0	4			10	45	26	0	1257	279660	5	549	0	3	3	21	0	0	0	0	0	0	11.2375	5.18178	10	80	5	5	4	4	3	2	1	1
100000000	13	0	0	1	59	49	49	33	2					1208		0					49	1	1	2	77	0	2	1	4	4	13	0	0	0	0	0	0	3.52636	1.09861	6	0			3	2	4	4	1	1
100000000	13	0	0	2	59		49	115	5					1209		0					49	2	1	40	300	1	6	1	4	4	13	0	0	0	0	0	0	4.75359	1.79176	50				4	3	4	2	1	1
100000000	13	1	0	3	59		49	642	13					1210		0					49	3	1	199	1752	4	40	1	3	3	13	1	0	0	0	0	0	6.46615	2.63906	40				3	3	4	2	1	1
100000000	13	1	0	4	59		49	87	16					1211		0					49	4	1	39	4929	11	171	1	4	4	13	1	0	0	0	0	0	4.47734	2.83321	50				4	4	4	3	1	1
100000000	13	0	0	5	59		49	56	4					1212		0					49	5	1	25	5468	2	313	1	3	3	13	0	0	0	0	0	0	4.04305	1.60944	50	50			4	4	4	3	1	1
100000000	13	0	0	6	59		49	740	12	15		3	4	1213	3	0	3			15	49	6	1	186	29688	3	445	1	2	2	13	0	0	0	0	0	0	6.608	2.56495	50	10	40	40	4	3	4	2	1	1
100000000	13	0	0	7	59		49	2445	45	15		3	1	1214	3	0	3			15	49	7	1	459	42805	8	509	1	2	2	13	0	0	0	0	0	0	7.80221	3.82864	50	10	40	40	5	4	4	2	1	1
100000000	13	1	0	8	59		49	7161	78	15		3	2	1215	3	0	3			15	49	8	1	2044	82794	10	717	1	3	3	13	1	0	0	0	0	0	8.87655	4.36945	30	30	30	30	5	4	4	2	1	1
100000000	13	1	0	9	59		49	1444	79	15		3	3	1216	3	0	3			15	49	9	1	378	108337	19	1183	1	4	4	13	1	0	0	0	0	0	7.27586	4.38203	50	50	50	50	5	4	4	2	1	1
100000000	13	1	0	11	59		49	5106	56	15		2	3	1217	2	0	2			15	49	11	1	759	133662	5	1869	1	3	3	13	1	0	0	0	0	0	8.53837	4.04305	50	80	70	70	5	4	4	2	1	1
100000000	13	0	1	13	59		49	1706	31	15	0	3	4	1218	3	0	3	0	0	15	49	13	1	562	171507	2	2218	1	3	3	13	0	1	0	0	0	0	7.44249	3.46574	50	50	70	70	4	4	4	2	1	1
100000000	13	1	0	14	59		49	10727	9	15	0	2	2	1219	2	0	2	0	0	15	49	14	1	3300	213910	2	2290	1	3	3	13	1	0	0	0	0	0	9.28061	2.30259	50	80	50	50	4	4	4	2	1	1
100000000	13	1	0	15	59		49	24180	57	15	0	4	4	1220	4	0	4	0	0	15	49	15	1	4227	332088	18	2433	1	3	3	13	1	0	0	0	0	0	10.0933	4.06044	50	80	50	50	4	4	4	2	1	1
100000000	13	1	0	16	59		49	2083	45	15	0	3	3	1221	3	0	3	0	0	15	49	16	1	235	373848	15	2853	1	3	3	13	1	0	0	0	0	0	7.64205	3.82864	50	80	50	50	5	4	4	2	1	1
100000000	13	0	0	17	59		49	291	16	15	1	3	2	1222	3	0	3	1	0	15	49	17	1	24	381610	12	3142	1	3	3	13	0	0	0	0	0	0	5.67675	2.83321	50	80	50	50	5	4	4	2	1	1
100000000	13	0	0	18	59		49	113	2	15	1	3	2	1223	3	0	3	1	1	15	49	18	1	19	382121	0	3164	1	4	4	13	0	0	0	0	0	0	4.7362	1.09861	50	80	70	70	4	4	4	2	1	1
100000000	13	0	0	19	59		49	21887	11	15		2	3	1224	2	0	2			15	49	19	1	4051	399101	1	3177	1	3	3	13	0	0	0	0	0	0	9.99369	2.48491	50	50	50	50	5	4	4	2	1	1
100000000	13	0	1	20	59		49	65605	279	15		3	3	1225	3	0	3			15	49	20	1	11125	962513	23	3564	1	3	3	13	0	1	0	0	0	0	11.0914	5.63479	50	30	50	50	4	4	4	2	1	1
100000000	13	0	0	23	59		49	14692	18	15		3	3	1226	3	0	3			15	49	23	1	1596	1600000	4	4553	1	2	2	13	0	0	0	0	0	0	9.59513	2.94444	50	80	70	70	4	4	4	2	1	1
100000000	13	0	0	26	59		49	75922	177	15		3	2	1227	3	0	3			15	49	26	1	8636	3100000	13	5718	1	3	3	13	0	0	0	0	0	0	11.2375	5.18178	50	75	60	60	4	4	4	2	1	1
100000000	33	0	0	1	60	63	63	33	2					1228		0					63	1	1	0	0	0	0	1	2	2	33	0	0	0	0	0	0	3.52636	1.09861	1	0			2	5	4	4	0	0
100000000	33	0	0	2	60		63	115	5					1229		0					63	2	1	1	2	0	0	1	1	1	33	0	0	0	0	0	0	4.75359	1.79176	0				1	5	5	4	0	0
100000000	33	0	0	3	60		63	642	13					1230		0					63	3	1	0	15	0	0	1	6	6	33	0	0	0	0	0	0	6.46615	2.63906	1				4	3	5	3	0	0
100000000	33	1	0	4	60		63	87	16					1231		0					63	4	1	1	24	0	0	1	4	4	33	1	0	0	0	0	0	4.47734	2.83321	5				4	5	5	4	0	0
100000000	33	0	0	5	60		63	56	4					1232		0					63	5	1	0	25	0	0	1	1	1	33	0	0	0	0	0	0	4.04305	1.60944	0	1			2	5	5	3	0	0
100000000	33	0	0	6	60		63	740	12	19		3	5	1233	3	0	3			19	63	6	1	6	194	0	1	1	4	4	33	0	0	0	0	0	0	6.608	2.56495	1	1	5	5	2	5	5	3	0	0
100000000	33	0	0	7	60		63	2445	45	19		2	2	1234	2	0	2			19	63	7	1	5	634	0	11	1	4	4	33	0	0	0	0	0	0	7.80221	3.82864	1	3	3	3	3	5	5	3	0	0
100000000	33	0	0	8	60		63	7161	78	19		3	3	1235	3	0	3			19	63	8	1	35	2002	0	16	1	5	5	33	0	0	0	0	0	0	8.87655	4.36945	1	1	2	2	3	5	5	6	0	0
100000000	33	0	0	10	60		63	1911	21	19		3	3	1236	3	0	3			19	63	10	1	5	2635	0	35	1	1	1	33	0	0	0	0	0	0	7.55591	3.09104	10	10	10	10	3	5	5	5	0	0
100000000	33	0	0	11	60		63	5106	56	19		3	1	1237	3	0	3			19	63	11	1	62	3447	0	38	1	1	1	33	0	0	0	0	0	0	8.53837	4.04305	0	0	5	5	1	5	5	3	0	0
100000000	33	1	0	12	60		63	3704	95	19	1	4	1	1238	4	0	4	1	0	19	63	12	1	59	7244	2	102	1	2	2	33	1	0	0	0	0	0	8.21744	4.56435	0	1	1	1	3	5	5	5	0	0
100000000	33	0	0	13	60		63	1706	31	19	1	5	3	1239	5	0	5	1	1	19	63	13	1	0	7584	0	126	1	1	1	33	0	0	0	0	0	0	7.44249	3.46574	0	0	1	1	2	5	5	6	0	0
100000000	33	0	0	14	60		63	10727	9	19	1	5	5	1240	5	0	5	1	1	19	63	14	1	77	8120	0	127	1	4	4	33	0	0	0	0	0	0	9.28061	2.30259	1	1	1	1	2	5	5	5	0	0
100000000	33	1	0	15	60		63	24180	57	19	1	5	5	1241	5	0	5	1	1	19	63	15	1	248	12695	0	127	1	4	4	33	1	0	0	0	0	0	10.0933	4.06044	10	20	10	10	3	5	5	4	0	0
100000000	33	0	1	16	60		63	2083	45	19	1	5	5	1242	5	0	5	1	1	19	63	16	1	13	15038	0	135	1	1	1	33	0	1	0	0	0	0	7.64205	3.82864	1	2	1	1	2	5	5	5	0	0
100000000	33	0	0	17	60		63	291	16	19	1	5	5	1243	5	0	5	1	1	19	63	17	1	9	15284	0	136	1	4	4	33	0	0	0	0	0	0	5.67675	2.83321	1	1	1	1	2	5	5	4	0	0
100000000	33	0	0	18	60		63	113	2	19	1	5	5	1244	5	0	5	1	1	19	63	18	1	9	15532	0	136	1	2	2	33	0	0	0	0	0	0	4.7362	1.09861	1	1	1	1	2	5	5	3	0	0
100000000	33	0	0	19	60		63	21887	11	19		5	5	1245	5	0	5			19	63	19	1	202	16376	0	136	1	3	3	33	0	0	0	0	0	0	9.99369	2.48491	0	0	1	1	3	5	5	3	0	0
100000000	33	0	1	20	60		63	65605	279	19		5	5	1246	5	0	5			19	63	20	1	617	46911	3	186	1	3	3	33	0	1	0	0	0	0	11.0914	5.63479	10	20	20	20	3	5	5	4	0	0
100000000	33	0	0	21	60		63	49684	62	19		5	5	1247	5	0	5			19	63	21	1	739	71748	3	230	1	3	3	33	0	0	0	0	0	0	10.8135	4.14314	10	10	5	5	3	5	5	3	0	0
100000000	33	0	0	22	60		63	37342	44	19		5	5	1248	5	0	5			19	63	22	1	697	92790	0	245	1	4	4	33	0	0	0	0	0	0	10.5279	3.80666	1	5	5	5	2	5	5	4	0	0
100000000	33	0	0	23	60		63	14692	18	19		5	5	1249	5	0	5			19	63	23	1	169	102376	0	250	1	3	3	33	0	0	0	0	0	0	9.59513	2.94444	1	10	10	10	3	5	5	4	0	0
100000000	33	0	0	25	60		63	260912	294	19		5	5	1250	5	0	5			19	63	25	1	4225	192448	2	309	1	2	2	33	0	0	0	0	0	0	12.4719	5.68698	2	10	10	10	2	5	5	4	0	0
100000000	33	0	0	26	60		63	75922	177	19		5	5	1251	5	0	5			19	63	26	1	1408	262182	0	388	1	2	2	33	0	0	0	0	0	0	11.2375	5.18178	2	5	5	5	2	5	5	3	0	0
100000000	13	0	0	1	61	56	56	33	2					1252		0					56	1	1	2	77	0	2	1	3	3	13	0	0	0	0	0	0	3.52636	1.09861	10	0			3	4	5	8	0	1
100000000	13	0	0	2	61		56	115	5					1253		0					56	2	1	40	300	1	6	1	3	3	13	0	0	0	0	0	0	4.75359	1.79176	20				2	5	5	7	0	1
100000000	13	1	0	3	61		56	642	13					1254		0					56	3	1	199	1752	4	40	1	4	4	13	1	0	0	0	0	0	6.46615	2.63906	50				2	5	5	7	0	1
100000000	13	1	0	4	61		56	87	16					1255		0					56	4	1	39	4929	11	171	1	4	4	13	1	0	0	0	0	0	4.47734	2.83321	30				4	5	5	7	0	1
100000000	13	0	0	5	61		56	56	4					1256		0					56	5	1	25	5468	2	313	1	4	4	13	0	0	0	0	0	0	4.04305	1.60944	20	35			3	5	5	8	0	1
100000000	13	0	0	6	61		56	740	12	11		5	5	1257	5	0	5			11	56	6	1	186	29688	3	445	1	4	4	13	0	0	0	0	0	0	6.608	2.56495	20	70	50	50	4	5	5	7	0	1
100000000	13	0	0	7	61		56	2445	45	11		5	5	1258	5	0	5			11	56	7	1	459	42805	8	509	1	4	4	13	0	0	0	0	0	0	7.80221	3.82864	20	70	70	70	4	5	5	7	0	1
100000000	13	1	0	8	61		56	7161	78	11		4	5	1259	4	0	4			11	56	8	1	2044	82794	10	717	1	4	4	13	1	0	0	0	0	0	8.87655	4.36945	20	70	25	25	4	5	5	8	0	1
100000000	13	1	0	9	61		56	1444	79	11		4	4	1260	4	0	4			11	56	9	1	378	108337	19	1183	1	4	4	13	1	0	0	0	0	0	7.27586	4.38203	20	60	15	15	4	5	5	7	0	1
100000000	13	0	0	10	61		56	1911	21	11		5	5	1261	5	0	5			11	56	10	1	420	118461	6	1667	1	4	4	13	0	0	0	0	0	0	7.55591	3.09104	20	70	20	20	3	5	5	8	0	1
100000000	13	1	0	11	61		56	5106	56	11		5	5	1262	5	0	5			11	56	11	1	759	133662	5	1869	1	4	4	13	1	0	0	0	0	0	8.53837	4.04305	10	70	10	10	3	5	5	8	0	1
100000000	13	0	1	13	61		56	1706	31	11	0	5	5	1263	5	0	5	0	0	11	56	13	1	562	171507	2	2218	1	4	4	13	0	1	0	0	0	0	7.44249	3.46574	30	70	20	20	2	5	5	8	0	1
100000000	13	1	0	14	61		56	10727	9	11	1	5	5	1264	5	0	5	1	0	11	56	14	1	3300	213910	2	2290	1	4	4	13	1	0	0	0	0	0	9.28061	2.30259	20	60	20	20	3	5	5	8	0	1
100000000	13	1	0	15	61		56	24180	57	11	1	5	5	1265	5	0	5	1	1	11	56	15	1	4227	332088	18	2433	1	4	4	13	1	0	0	0	0	0	10.0933	4.06044	20	80	15	15	3	5	5	8	0	1
100000000	13	0	0	18	61		56	113	2	11	1	5	5	1266	5	0	5	1	1	11	56	18	1	19	382121	0	3164	1	4	4	13	0	0	0	0	0	0	4.7362	1.09861	5	15	15	15	2	5	5	8	0	1
100000000	13	0	0	21	61		56	49684	62	11		5	5	1267	5	0	5			11	56	21	1	6768	1400000	7	4258	1	4	4	13	0	0	0	0	0	0	10.8135	4.14314	20	70	30	30	2	5	5	8	0	1
100000000	28	0	0	1	62	25	25	33	2					1268		0					25	1	1	10	56	0	1	1	2	2	28	0	0	0	0	1	0	3.52636	1.09861	30	0			4	5	5	8	0	1
100000000	28	0	0	2	62		25	115	5					1269		0					25	2	1	3	123	2	9	1	2	2	28	0	0	0	0	1	0	4.75359	1.79176	30				2	4	4	8	0	1
100000000	28	1	0	3	62		25	642	13					1270		0					25	3	1	29	316	0	13	1	3	3	28	1	0	0	0	1	0	6.46615	2.63906	30				3	5	5	8	0	1
100000000	28	1	0	4	62		25	87	16					1271		0					25	4	1	0	680	0	32	1	3	3	28	1	0	0	0	1	0	4.47734	2.83321	20				4	5	5	7	0	1
100000000	28	0	0	5	62		25	56	4					1272		0					25	5	1	0	699	0	43	1	2	2	28	0	0	0	0	1	0	4.04305	1.60944	0	50			3	5	5	8	0	1
100000000	28	0	0	6	62		25	740	12	6		5	1	1273	5	0	5			6	25	6	1	21	3077	0	61	1	4	4	28	0	0	0	0	1	0	6.608	2.56495	10	50	50	50	1	5	5	7	0	1
100000000	28	1	0	11	62		25	5106	56	6		4	4	1274	4	0	4			6	25	11	1	566	28122	8	653	1	3	3	28	1	0	0	0	1	0	8.53837	4.04305	0	50	50	50	2	5	5	8	0	1
100000000	28	1	0	16	62		25	2083	45	6	1	3	4	1275	3	0	3	1	1	6	25	16	1	115	76576	1	1383	1	4	4	28	1	0	0	0	1	0	7.64205	3.82864	10	100	50	50	3	5	5	8	0	1
100000000	28	0	0	17	62		25	291	16	6	1	5	5	1276	5	0	5	1	1	6	25	17	1	23	78428	0	1395	1	3	3	28	0	0	0	0	1	0	5.67675	2.83321	10	50	10	10	2	5	5	8	0	1
100000000	28	0	0	19	62		25	21887	11	6		5	4	1277	5	0	5			6	25	19	1	928	82322	0	1398	1	3	3	28	0	0	0	0	1	0	9.99369	2.48491	30	90	50	50	4	5	5	9	0	1
100000000	28	0	0	23	62		25	14692	18	6		5	5	1278	5	0	5			6	25	23	1	553	435889	1	2243	1	3	3	28	0	0	0	0	1	0	9.59513	2.94444	5	50	30	30	1	5	5	8	0	1
100000000	3	0	0	1	63	54	54	33	2					1279		0					54	1	1	0	0	0	0	1	5	5	3	0	0	0	0	0	0	3.52636	1.09861	50	50			2	2	2	1	1
100000000	3	0	0	2	63		54	115	5					1280		0					54	2	1	0	0	0	0	1	4	4	3	0	0	0	0	0	0	4.75359	1.79176	50				3	3	3	1	1
100000000	3	0	0	3	63		54	642	13					1281		0					54	3	1	0	0	0	0	1	5	5	3	0	0	0	0	0	0	6.46615	2.63906	50				2	2	2	1	1
100000000	3	1	0	4	63		54	87	16					1282		0					54	4	1	0	0	0	0	1	6	6	3	1	0	0	0	0	0	4.47734	2.83321	50				5	5	5	1	1
100000000	3	0	0	5	63		54	56	4					1283		0					54	5	1	0	0	0	0	1	6	6	3	0	0	0	0	0	0	4.04305	1.60944	50	70			3	4	4	1	1
100000000	3	0	0	6	63		54	740	12	21		5	5	1284	5	0	5			21	54	6	1	1	27	0	0	1	5	5	3	0	0	0	0	0	0	6.608	2.56495	50	50	50	50	1	5	3	1	1
100000000	3	0	0	7	63		54	2445	45	21		5	4	1285	5	0	5			21	54	7	1	1	213	0	4	1	6	6	3	0	0	0	0	0	0	7.80221	3.82864	50	50	50	50	3	4	4	1	1
100000000	3	0	0	8	63		54	7161	78	21		5	1	1286	5	0	5			21	54	8	1	5	454	0	25	1	6	6	3	0	0	0	0	0	0	8.87655	4.36945	50	50	50	50	4	5	4	1	1
100000000	3	0	0	9	63		54	1444	79	21		5	5	1287	5	0	5			21	54	9	1	9	539	0	29	1	6	6	3	0	0	0	0	0	0	7.27586	4.38203	50	50	50	50	4	5	4	1	1
100000000	3	0	0	10	63		54	1911	21	21		5	5	1288	5	0	5			21	54	10	1	2	591	0	30	1	5	5	3	0	0	0	0	0	0	7.55591	3.09104	50	50	50	50	3	5	4	1	1
100000000	3	0	0	11	63		54	5106	56	21		5	5	1289	5	0	5			21	54	11	1	9	811	0	31	1	6	6	3	0	0	0	0	0	0	8.53837	4.04305	50	90	50	50	3	5	5	1	1
100000000	3	0	0	12	63		54	3704	95	21	0	5	5	1290	5	0	5	0	0	21	54	12	1	11	1407	0	43	1	6	6	3	0	0	0	0	0	0	8.21744	4.56435	50	90	50	50	4	5	5	1	1
100000000	3	0	0	13	63		54	1706	31	21	0	5	5	1291	5	0	5	0	0	21	54	13	1	4	1657	0	46	1	6	6	3	0	0	0	0	0	0	7.44249	3.46574	50	90	50	50	3	5	5	1	1
100000000	3	0	0	14	63		54	10727	9	21	0	5	5	1292	5	0	5	0	0	21	54	14	1	19	1981	0	47	1	6	6	3	0	0	0	0	0	0	9.28061	2.30259	50	90	50	50	3	5	5	1	1
100000000	3	0	0	15	63		54	24180	57	21	0	5	5	1293	5	0	5	0	0	21	54	15	1	41	2851	0	48	1	6	6	3	0	0	0	0	0	0	10.0933	4.06044	50	90	50	50	1	5	4	1	1
100000000	3	0	0	16	63		54	2083	45	21	1	5	5	1294	5	0	5	1	0	21	54	16	1	0	3474	0	52	1	6	6	3	0	0	0	0	0	0	7.64205	3.82864	50	90	50	50	1	5	4	1	1
100000000	3	0	0	17	63		54	291	16	21	1	5	5	1295	5	0	5	1	1	21	54	17	1	0	3486	0	53	1	6	6	3	0	0	0	0	0	0	5.67675	2.83321	50	50	50	50	3	5	4	1	1
100000000	3	0	0	18	63		54	113	2	21	1	5	5	1296	5	0	5	1	1	21	54	18	1	0	3487	0	53	1	6	6	3	0	0	0	0	0	0	4.7362	1.09861	50	90	50	50	4	5	5	1	1
100000000	3	0	0	19	63		54	21887	11	21		5	5	1297	5	0	5			21	54	19	1	29	3577	0	53	1	6	6	3	0	0	0	0	0	0	9.99369	2.48491	50	90	50	50	3	5	5	1	1
100000000	3	0	0	20	63		54	65605	279	21		5	5	1298	5	0	5			21	54	20	1	388	9752	0	58	1	6	6	3	0	0	0	0	0	0	11.0914	5.63479	50	90	50	50	3	5	3	1	1
100000000	3	0	0	21	63		54	49684	62	21		5	1	1299	5	0	5			21	54	21	1	302	22951	0	81	1	6	6	3	0	0	0	0	0	0	10.8135	4.14314	50	90	50	50	5	5	5	1	1
100000000	3	0	0	22	63		54	37342	44	21		5	5	1300	5	0	5			21	54	22	1	270	32601	0	86	1	5	5	3	0	0	0	0	0	0	10.5279	3.80666	50	90	50	50	3	5	5	1	1
100000000	3	0	0	23	63		54	14692	18	21		5	5	1301	5	0	5			21	54	23	1	107	37056	0	96	1	6	6	3	0	0	0	0	0	0	9.59513	2.94444	80	100	80	80	3	5	5	1	1
100000000	3	0	0	24	63		54	103256	31	21		5	5	1302	5	0	5			21	54	24	1	584	41921	1	98	1	6	6	3	0	0	0	0	0	0	11.545	3.46574	50	90	50	50	3	5	5	1	1
100000000	3	0	0	25	63		54	260912	294	21		5	5	1303	5	0	5			21	54	25	1	1655	75580	2	137	1	6	6	3	0	0	0	0	0	0	12.4719	5.68698	50	90	50	50	3	5	5	1	1
100000000	3	0	0	26	63		54	75922	177	21		5	5	1304	5	0	5			21	54	26	1	480	102999	2	186	1	6	6	3	0	0	0	0	0	0	11.2375	5.18178	50	50	50	50	5	5	5	1	1
100000000	11	0	0	1	64	78	78	33	2					1305		0					78	1	1	2	22	0	0	1	4	4	11	0	0	1	0	0	1	3.52636	1.09861	10	0			4	1	2	8	1	1
100000000	11	0	0	2	64		78	115	5					1306		0					78	2	1	6	73	1	2	1	3	3	11	0	0	1	0	0	1	4.75359	1.79176	5				3	1	2	7	1	1
100000000	11	1	0	3	64		78	642	13					1307		0					78	3	1	53	338	1	6	1	6	6	11	1	0	1	0	0	1	6.46615	2.63906	10				3	1	2	6	1	1
100000000	11	1	0	4	64		78	87	16					1308		0					78	4	1	11	942	0	41	1	2	2	11	1	0	1	0	0	1	4.47734	2.83321	5				3	1	2	7	1	1
100000000	11	0	0	5	64		78	56	4					1309		0					78	5	1	2	1016	0	51	1	2	2	11	0	0	1	0	0	1	4.04305	1.60944	10	10			3	1	1	7	1	1
100000000	11	0	0	6	64		78	740	12	13		3	3	1310	3	0	3			13	78	6	1	40	5558	1	104	1	2	2	11	0	0	1	0	0	1	6.608	2.56495	10	10	10	10	3	2	2	7	1	1
100000000	11	0	0	7	64		78	2445	45	13		4	4	1311	4	0	4			13	78	7	1	163	8987	5	153	1	2	2	11	0	0	1	0	0	1	7.80221	3.82864	10	20	20	20	3	2	2	7	1	1
100000000	11	1	0	8	64		78	7161	78	13		4	4	1312	4	0	4			13	78	8	1	489	19761	2	260	1	2	2	11	1	0	1	0	0	1	8.87655	4.36945	20	25	20	20	3	4	3	7	1	1
100000000	11	1	0	9	64		78	1444	79	13		4	5	1313	4	0	4			13	78	9	1	130	28095	5	490	1	3	3	11	1	0	1	0	0	1	7.27586	4.38203	20	25	15	15	2	5	3	7	1	1
100000000	11	0	0	10	64		78	1911	21	13		3	4	1314	3	0	3			13	78	10	1	121	31978	0	691	1	2	2	11	0	0	1	0	0	1	7.55591	3.09104	20	25	20	20	2	4	3	7	1	1
100000000	11	0	1	11	64		78	5106	56	13		4	4	1315	4	0	4			13	78	11	1	207	36441	0	735	1	3	3	11	0	1	1	0	0	1	8.53837	4.04305	20	25	20	20	3	4	3	7	1	1
100000000	11	0	1	12	64		78	3704	95	13	0	4	4	1316	4	0	4	0	0	13	78	12	1	105	43430	3	782	1	2	2	11	0	1	1	0	0	1	8.21744	4.56435	15	20	15	15	3	5	4	8	1	1
100000000	11	0	1	13	64		78	1706	31	13	1	4	4	1317	4	0	4	1	0	13	78	13	1	100	46000	1	830	1	2	2	11	0	1	1	0	0	1	7.44249	3.46574	20	25	10	10	3	4	4	8	1	1
100000000	11	1	0	14	64		78	10727	9	13	1	5	5	1318	5	0	5	1	1	13	78	14	1	853	55904	0	848	1	2	2	11	1	0	1	0	0	1	9.28061	2.30259	15	15	15	15	3	5	4	8	1	1
100000000	11	1	0	15	64		78	24180	57	13	1	5	5	1319	5	0	5	1	1	13	78	15	1	1524	95878	5	887	1	2	2	11	1	0	1	0	0	1	10.0933	4.06044	5	15	15	15	2	2	2	7	1	1
100000000	11	1	0	16	64		78	2083	45	13	1	4	4	1320	4	0	4	1	1	13	78	16	1	141	113903	4	992	1	2	2	11	1	0	1	0	0	1	7.64205	3.82864	5	10	10	10	3	2	2	8	1	1
100000000	11	0	0	17	64		78	291	16	13	1	4	4	1321	4	0	4	1	1	13	78	17	1	12	115581	1	1042	1	2	2	11	0	0	1	0	0	1	5.67675	2.83321	5	10	2	2	2	4	3	8	1	1
100000000	11	0	0	18	64		78	113	2	13	1	5	4	1322	5	0	5	1	1	13	78	18	1	6	115807	0	1056	1	2	2	11	0	0	1	0	0	1	4.7362	1.09861	5	10	10	10	2	4	3	7	1	1
100000000	11	0	0	1	65	38	38	33	2					1323		0					38	1	1	2	22	0	0	1	3	3	11	0	0	0	0	0	0	3.52636	1.09861	30	0			2	5	4	8	0	1
100000000	11	0	0	2	65		38	115	5					1324		0					38	2	1	6	73	1	2	1	4	4	11	0	0	0	0	0	0	4.75359	1.79176	55				2	5	4	7	0	1
100000000	11	1	0	3	65		38	642	13					1325		0					38	3	1	53	338	1	6	1	4	4	11	1	0	0	0	0	0	6.46615	2.63906	55				2	5	4	6	0	1
100000000	11	1	0	4	65		38	87	16					1326		0					38	4	1	11	942	0	41	1	3	3	11	1	0	0	0	0	0	4.47734	2.83321	55				4	5	4	9	0	1
100000000	11	0	0	5	65		38	56	4					1327		0					38	5	1	2	1016	0	51	1	3	3	11	0	0	0	0	0	0	4.04305	1.60944	50	50			3	5	4	9	0	1
100000000	11	0	0	6	65		38	740	12	20		5	3	1328	5	0	5			20	38	6	1	40	5558	1	104	1	3	3	11	0	0	0	0	0	0	6.608	2.56495	60	70	90	90	2	5	4	8	0	1
100000000	11	0	0	7	65		38	2445	45	20		5	5	1329	5	0	5			20	38	7	1	163	8987	5	153	1	3	3	11	0	0	0	0	0	0	7.80221	3.82864	60	85	90	90	2	5	4	7	0	1
100000000	11	1	0	8	65		38	7161	78	20		4	3	1330	4	0	4			20	38	8	1	489	19761	2	260	1	3	3	11	1	0	0	0	0	0	8.87655	4.36945	60	90	50	50	3	5	4	8	0	1
100000000	11	1	0	9	65		38	1444	79	20		3	3	1331	3	0	3			20	38	9	1	130	28095	5	490	1	4	4	11	1	0	0	0	0	0	7.27586	4.38203	50	50	50	50	4	5	4	7	0	1
100000000	11	0	0	10	65		38	1911	21	20		3	3	1332	3	0	3			20	38	10	1	121	31978	0	691	1	3	3	11	0	0	0	0	0	0	7.55591	3.09104	50	60	50	50	2	5	4	7	0	1
100000000	11	0	1	11	65		38	5106	56	20		4	4	1333	4	0	4			20	38	11	1	207	36441	0	735	1	3	3	11	0	1	0	0	0	0	8.53837	4.04305	65	100	80	80	4	5	4	8	0	1
100000000	11	0	1	12	65		38	3704	95	20	0	3	4	1334	3	0	3	0	0	20	38	12	1	105	43430	3	782	1	3	3	11	0	1	0	0	0	0	8.21744	4.56435	70	90	70	70	2	5	4	8	0	1
100000000	11	0	1	13	65		38	1706	31	20	0	3	3	1335	3	0	3	0	0	20	38	13	1	100	46000	1	830	1	3	3	11	0	1	0	0	0	0	7.44249	3.46574	60	80	60	60	2	5	4	7	0	1
100000000	11	1	0	14	65		38	10727	9	20	0	4	2	1336	4	0	4	0	0	20	38	14	1	853	55904	0	848	1	3	3	11	1	0	0	0	0	0	9.28061	2.30259	60	80	50	50	1	5	4	5	0	1
100000000	11	1	0	15	65		38	24180	57	20	1	5	4	1337	5	0	5	1	1	20	38	15	1	1524	95878	5	887	1	3	3	11	1	0	0	0	0	0	10.0933	4.06044	80	98	80	80	3	5	4	7	0	1
100000000	11	1	0	16	65		38	2083	45	20	1	4	4	1338	4	0	4	1	1	20	38	16	1	141	113903	4	992	1	3	3	11	1	0	0	0	0	0	7.64205	3.82864	70	90	80	80	3	5	5	8	0	1
100000000	11	0	0	17	65		38	291	16	20	1	4	4	1339	4	0	4	1	1	20	38	17	1	12	115581	1	1042	1	3	3	11	0	0	0	0	0	0	5.67675	2.83321	60	80	80	80	3	5	4	8	0	1
100000000	11	0	0	18	65		38	113	2	20	1	4	4	1340	4	0	4	1	1	20	38	18	1	6	115807	0	1056	1	3	3	11	0	0	0	0	0	0	4.7362	1.09861	60	80	60	60	2	5	4	7	0	1
100000000	11	0	0	19	65		38	21887	11	20		4	5	1341	4	0	4			20	38	19	1	955	120258	1	1060	1	3	3	11	0	0	0	0	0	0	9.99369	2.48491	70	90	50	50	2	5	4	8	0	1
100000000	11	0	1	20	65		38	65605	279	20		4	5	1342	4	0	4			20	38	20	1	3304	300241	9	1161	1	3	3	11	0	1	0	0	0	0	11.0914	5.63479	70	100	80	80	4	5	4	6	0	1
100000000	11	0	0	21	65		38	49684	62	20		4	4	1343	4	0	4			20	38	21	1	3024	478865	1	1419	1	3	3	11	0	0	0	0	0	0	10.8135	4.14314	40	70	50	50	1	5	4	7	0	1
100000000	11	0	0	22	65		38	37342	44	20		4	4	1344	4	0	4			20	38	22	1	1358	539548	9	1553	1	3	3	11	0	0	0	0	0	0	10.5279	3.80666	30	30	20	20	3	5	4	6	0	1
100000000	11	0	0	23	65		38	14692	18	20		4	5	1345	4	0	4			20	38	23	1	617	560790	4	1650	1	3	3	11	0	0	0	0	0	0	9.59513	2.94444	30	50	30	30	3	5	4	5	0	1
100000000	11	0	0	25	65		38	260912	294	20		5	4	1346	5	0	5			20	38	25	1	11327	963600	19	1883	1	3	3	11	0	0	0	0	0	0	12.4719	5.68698	70	90	80	80	2	5	4	8	0	1
100000000	11	0	0	26	65		38	75922	177	20		4	5	1347	4	0	4			20	38	26	1	4783	1100000	6	2320	1	3	3	11	0	0	0	0	0	0	11.2375	5.18178	70	85	70	70	4	5	4	6	0	1
100000000	14	0	0	1	66	64	64	33	2					1348		0					64	1	1	1	50	0	3	1	1	1	14	0	0	0	0	0	0	3.52636	1.09861	0	0			1	1	5	9	0	1
100000000	14	0	0	2	66		64	115	5					1349		0					64	2	1	11	104	1	5	1	1	1	14	0	0	0	0	0	0	4.75359	1.79176	20				2	1	5	9	0	1
100000000	14	1	0	3	66		64	642	13					1350		0					64	3	1	55	436	3	10	1	2	2	14	1	0	0	0	0	0	6.46615	2.63906	20				3	3	5	8	0	1
100000000	14	1	0	4	66		64	87	16					1351		0					64	4	1	7	1148	3	50	1	3	3	14	1	0	0	0	0	0	4.47734	2.83321	10				4	4	4	9	0	1
100000000	14	0	0	5	66		64	56	4					1352		0					64	5	1	3	1400	1	90	1	3	3	14	0	0	0	0	0	0	4.04305	1.60944	0	50			5	4	5	9	0	1
100000000	14	0	0	6	66		64	740	12	21		5	3	1353	5	0	5			21	64	6	1	90	8243	3	160	1	3	3	14	0	0	0	0	0	0	6.608	2.56495	10	50	10	10	1	5	4	9	0	1
100000000	14	0	0	7	66		64	2445	45	21		4	4	1354	4	0	4			21	64	7	1	188	13310	4	211	1	3	3	14	0	0	0	0	0	0	7.80221	3.82864	10	50	10	10	3	4	4	9	0	1
100000000	14	1	0	8	66		64	7161	78	21		5	3	1355	5	0	5			21	64	8	1	871	31560	10	350	1	4	4	14	1	0	0	0	0	0	8.87655	4.36945	10	50	30	30	4	5	5	9	0	1
100000000	14	1	0	9	66		64	1444	79	21		5	4	1356	5	0	5			21	64	9	1	115	43582	6	629	1	4	4	14	1	0	0	0	0	0	7.27586	4.38203	10	50	30	30	4	5	4	9	0	1
100000000	14	0	0	10	66		64	1911	21	21		5	3	1357	5	0	5			21	64	10	1	128	47340	3	775	1	3	3	14	0	0	0	0	0	0	7.55591	3.09104	20	30	20	20	4	5	4	9	0	1
100000000	14	0	1	11	66		64	5106	56	21		5	4	1358	5	0	5			21	64	11	1	225	51972	3	808	1	4	4	14	0	1	0	0	0	0	8.53837	4.04305	0	0	0	0	2	5	4	10	0	1
100000000	14	0	1	12	66		64	3704	95	21	0	4	4	1359	4	0	4	0	0	21	64	12	1	260	60885	4	882	1	2	2	14	0	1	0	0	0	0	8.21744	4.56435	10	20	20	20	4	5	5	10	0	1
100000000	14	0	1	13	66		64	1706	31	21	0	5	4	1360	5	0	5	0	0	21	64	13	1	221	66374	2	944	1	4	4	14	0	1	0	0	0	0	7.44249	3.46574	80	50	50	50	3	5	5	10	0	1
100000000	14	1	0	14	66		64	10727	9	21	1	5	4	1361	5	0	5	1	0	21	64	14	1	1418	81768	1	986	1	4	4	14	1	0	0	0	0	0	9.28061	2.30259	50	20	20	20	2	5	3	9	0	1
100000000	14	1	0	15	66		64	24180	57	21	1	5	2	1362	5	0	5	1	1	21	64	15	1	2662	139766	2	1093	1	3	3	14	1	0	0	0	0	0	10.0933	4.06044	20	20	30	30	3	5	5	10	0	1
100000000	14	1	0	16	66		64	2083	45	21	1	5	5	1363	5	0	5	1	1	21	64	16	1	251	166693	2	1241	1	3	3	14	1	0	0	0	0	0	7.64205	3.82864	10	0	0	0	3	5	5	9	0	1
100000000	14	0	0	17	66		64	291	16	21	1	5	3	1364	5	0	5	1	1	21	64	17	1	8	168881	1	1308	1	2	2	14	0	0	0	0	0	0	5.67675	2.83321	10	50	10	10	1	5	5	9	0	1
100000000	14	0	0	18	66		64	113	2	21	1	4	4	1365	4	0	4	1	1	21	64	18	1	10	169233	0	1313	1	3	3	14	0	0	0	0	0	0	4.7362	1.09861	10	50	10	10	5	5	5	9	0	1
100000000	14	0	0	19	66		64	21887	11	21		5	3	1366	5	0	5			21	64	19	1	1155	174698	1	1320	1	3	3	14	0	0	0	0	0	0	9.99369	2.48491	20	60	60	60	3	5	4	9	0	1
100000000	14	0	1	20	66		64	65605	279	21		5	4	1367	5	0	5			21	64	20	1	6723	433702	29	1649	1	3	3	14	0	1	0	0	0	0	11.0914	5.63479	20	20	10	10	2	5	4	9	0	1
100000000	14	0	0	21	66		64	49684	62	21		5	1	1368	5	0	5			21	64	21	1	3931	659914	4	2098	1	3	3	14	0	0	0	0	0	0	10.8135	4.14314	30	60	60	60	2	5	4	10	0	1
100000000	14	0	0	22	66		64	37342	44	21		4	2	1369	4	0	4			21	64	22	1	1858	737421	3	2176	1	3	3	14	0	0	0	0	0	0	10.5279	3.80666	50	30	20	20	2	4	4	9	0	1
100000000	14	0	0	23	66		64	14692	18	21		5	3	1370	5	0	5			21	64	23	1	933	767979	0	2219	1	3	3	14	0	0	0	0	0	0	9.59513	2.94444	20	50	50	50	1	5	4	10	0	1
100000000	14	0	0	24	66		64	103256	31	21		1	4	1371	1	0	1			21	64	24	1	7603	836547	0	2251	1	3	3	14	0	0	0	0	0	0	11.545	3.46574	20	50	50	50	1	5	4	9	0	1
100000000	14	0	0	25	66		64	260912	294	21		4	3	1372	4	0	4			21	64	25	1	9549	1300000	24	2581	1	3	3	14	0	0	0	0	0	0	12.4719	5.68698	20	50	50	50	2	5	4	10	0	1
100000000	14	0	0	26	66		64	75922	177	21		2	3	1373	2	0	2			21	64	26	1	4783	1400000	1	2929	1	3	3	14	0	0	0	0	0	0	11.2375	5.18178	20	20	30	30	1	5	4	9	0	1
100000000	4	0	0	1	67	20	20	33	2					1374		0					20	1		0	1	0	0		3	3	4	0	0	0	1	1	0	3.52636	1.09861	2	99			3	2	2	8	0	1
100000000	4	0	0	2	67		20	115	5					1375		0					20	2		0	2	0	0		3	3	4	0	0	0	1	1	0	4.75359	1.79176	50				2	1	2	7	0	1
100000000	4	0	0	3	67		20	642	13					1376		0					20	3		2	38	0	0		3	3	4	0	0	0	1	1	0	6.46615	2.63906	20				2	2	2	8	0	1
100000000	4	1	0	4	67		20	87	16					1377		0					20	4		0	88	0	0		1	1	4	1	0	0	1	1	0	4.47734	2.83321	5				4	3	3	7	0	1
100000000	4	0	0	5	67		20	56	4					1378		0					20	5		0	88	0	1		4	4	4	0	0	0	1	1	0	4.04305	1.60944	10	50			4	2	2	8	0	1
100000000	4	0	0	6	67		20	740	12	2		2	4	1379	2	0	2			2	20	6		20	565	0	2		3	3	4	0	0	0	1	1	0	6.608	2.56495	20	30	40	40	2	2	2	7	0	1
100000000	4	0	0	7	67		20	2445	45	2		5	5	1380	5	0	5			2	20	7		21	1272	0	10		3	3	4	0	0	0	1	1	0	7.80221	3.82864	10	30	20	20	4	5	4	8	0	1
100000000	12	0	0	1	68	20	20	33	2					1381		0					20	1		2	29	0	0		2	2	12	0	0	0	1	1	0	3.52636	1.09861	50	0			1	4	3	8	0	1
100000000	12	0	0	2	68		20	115	5					1382		0					20	2		7	63	0	0		1	1	12	0	0	0	1	1	0	4.75359	1.79176	70				2	4	3	4	0	1
100000000	12	0	0	6	68		20	740	12	2		4	4	1383	4	0	4			2	20	6		54	4719	0	76		2	2	12	0	0	0	1	1	0	6.608	2.56495	50	80	50	50	1	5	4	7	0	1
100000000	12	0	0	10	68		20	1911	21	2		4	5	1384	4	0	4			2	20	10		107	28979	2	547		2	2	12	0	0	0	1	1	0	7.55591	3.09104	30	50	30	30	2	5	2	6	0	1
100000000	27	0	0	1	69	24	24	33	2					1385		0					24	1		3	92	0	0		3	3	27	0	0	0	1	1	0	3.52636	1.09861	40	0			1	1	4	6	0
100000000	27	0	0	2	69		24	115	5					1386		0					24	2		20	176	0	2		4	4	27	0	0	0	1	1	0	4.75359	1.79176	20				1	3	5	5	0
100000000	27	1	0	9	69		24	1444	79	1		2	2	1387	2	0	2			1	24	9		133	46282	11	1078		4	4	27	1	0	0	1	1	0	7.27586	4.38203	10	60	30	30	1	5	5	4	0
100000000	30	0	0	1	70	76	76	33	2					1388		0					76	1	1	0	14	0	1	1	3	3	30	0	0	1	0	0	1	3.52636	1.09861	0	0			3	5	5	9	1
100000000	30	0	0	2	70		76	115	5					1389		0					76	2	1	0	17	0	1	1	3	3	30	0	0	1	0	0	1	4.75359	1.79176	0				1	5	5	9	1
100000000	30	0	0	3	70		76	642	13					1390		0					76	3	1	1	38	0	1	1	3	3	30	0	0	1	0	0	1	6.46615	2.63906	10				1	1	5	7	1
100000000	30	1	0	4	70		76	87	16					1391		0					76	4	1	0	62	0	2	1	3	3	30	1	0	1	0	0	1	4.47734	2.83321	0				3	5	5	8	1
100000000	30	0	0	5	70		76	56	4					1392		0					76	5	1	0	63	0	3	1	3	3	30	0	0	1	0	0	1	4.04305	1.60944	10	10			3	5	5	7	1
100000000	30	0	0	6	70		76	740	12	21		5	3	1393	5	0	5			21	76	6	1	2	268	0	4	1	3	3	30	0	0	1	0	0	1	6.608	2.56495	10	10	10	10	1	5	5	9	1
100000000	30	0	0	7	70		76	2445	45	21		3	5	1394	3	0	3			21	76	7	1	7	485	0	6	1	3	3	30	0	0	1	0	0	1	7.80221	3.82864	10	10	10	10	3	5	5	8	1
100000000	30	0	0	8	70		76	7161	78	21		5	5	1395	5	0	5			21	76	8	1	17	836	1	10	1	4	4	30	0	0	1	0	0	1	8.87655	4.36945	10	10	10	10	3	5	5	9	1
100000000	30	0	0	9	70		76	1444	79	21		4	5	1396	4	0	4			21	76	9	1	1	1154	0	17	1	3	3	30	0	0	1	0	0	1	7.27586	4.38203	10	10	10	10	4	5	5	8	1
100000000	30	0	0	10	70		76	1911	21	21		5	5	1397	5	0	5			21	76	10	1	7	1220	0	18	1	3	3	30	0	0	1	0	0	1	7.55591	3.09104	10	10	10	10	3	5	5	8	1
100000000	30	0	0	11	70		76	5106	56	21		5	5	1398	5	0	5			21	76	11	1	36	1979	2	22	1	4	4	30	0	0	1	0	0	1	8.53837	4.04305	10	10	10	10	1	5	5	8	1
100000000	30	0	0	12	70		76	3704	95	21	1	5	5	1399	5	0	5	1	0	21	76	12	1	1	2595	1	43	1	4	4	30	0	0	1	0	0	1	8.21744	4.56435	10	10	10	10	4	5	5	9	1
100000000	30	0	0	13	70		76	1706	31	21	1	5	5	1400	5	0	5	1	1	21	76	13	1	0	2671	0	49	1	4	4	30	0	0	1	0	0	1	7.44249	3.46574	10	10	10	10	4	5	5	8	1
100000000	30	0	0	14	70		76	10727	9	21	1	5	5	1401	5	0	5	1	1	21	76	14	1	38	2937	0	49	1	3	3	30	0	0	1	0	0	1	9.28061	2.30259	10	20	10	10	3	5	5	8	1
100000000	30	0	0	15	70		76	24180	57	21	1	5	5	1402	5	0	5	1	1	21	76	15	1	55	4348	0	52	1	4	4	30	0	0	1	0	0	1	10.0933	4.06044	10	20	5	5	4	5	5	8	1
100000000	30	0	0	16	70		76	2083	45	21	1	5	5	1403	5	0	5	1	1	21	76	16	1	26	5202	0	59	1	3	3	30	0	0	1	0	0	1	7.64205	3.82864	10	20	10	10	4	5	5	8	1
100000000	30	0	0	17	70		76	291	16	21	1	5	5	1404	5	0	5	1	1	21	76	17	1	0	5291	0	62	1	4	4	30	0	0	1	0	0	1	5.67675	2.83321	10	20	10	10	1	5	5	9	1
100000000	30	0	0	18	70		76	113	2	21	1	5	5	1405	5	0	5	1	1	21	76	18	1	0	5300	0	62	1	3	3	30	0	0	1	0	0	1	4.7362	1.09861	10	20	20	20	1	5	5	8	1
100000000	30	0	0	19	70		76	21887	11	21		5	5	1406	5	0	5			21	76	19	1	149	5794	0	62	1	3	3	30	0	0	1	0	0	1	9.99369	2.48491	20	30	30	30	3	5	5	8	1
100000000	30	0	1	20	70		76	65605	279	21		5	5	1407	5	0	5			21	76	20	1	314	21770	2	100	1	3	3	30	0	1	1	0	0	1	11.0914	5.63479	10	10	10	10	1	5	5	8	1
100000000	30	0	0	21	70		76	49684	62	21		5	1	1408	5	0	5			21	76	21	1	327	32490	0	111	1	4	4	30	0	0	1	0	0	1	10.8135	4.14314	50	50	50	50	1	5	5	9	1
100000000	30	0	0	22	70		76	37342	44	21		5	5	1409	5	0	5			21	76	22	1	261	40411	0	117	1	3	3	30	0	0	1	0	0	1	10.5279	3.80666	10	50	20	20	4	5	5	8	1
100000000	30	0	0	23	70		76	14692	18	21		5	5	1410	5	0	5			21	76	23	1	68	43406	0	118	1	2	2	30	0	0	1	0	0	1	9.59513	2.94444	10	10	10	10	3	5	5	7	1
100000000	30	0	0	24	70		76	103256	31	21		5	5	1411	5	0	5			21	76	24	1	632	50331	0	118	1	3	3	30	0	0	1	0	0	1	11.545	3.46574	10	10	10	10	3	5	5	8	1
100000000	30	0	0	25	70		76	260912	294	21		5	5	1412	5	0	5			21	76	25	1	2381	97100	2	176	1	3	3	30	0	0	1	0	0	1	12.4719	5.68698	10	10	10	10	3	5	5	8	1
100000000	30	0	0	26	70		76	75922	177	21		5	5	1413	5	0	5			21	76	26	1	512	128011	2	238	1	3	3	30	0	0	1	0	0	1	11.2375	5.18178	10	10	20	20	1	5	5	8	1
100000000	28	0	0	1	71	54	54	33	2					1414		0					54	1	1	10	56	0	1	1	1	1	28	0	0	0	0	0	0	3.52636	1.09861	50	0			1	1	3	6	1	1
100000000	28	1	0	3	71		54	642	13					1415		0					54	3	1	29	316	0	13	1	4	4	28	1	0	0	0	0	0	6.46615	2.63906	20				5	1	4	6	1	1
100000000	28	1	0	4	71		54	87	16					1416		0					54	4	1	0	680	0	32	1	3	3	28	1	0	0	0	0	0	4.47734	2.83321	50				4	1	4	8	1	1
100000000	28	0	0	5	71		54	56	4					1417		0					54	5	1	0	699	0	43	1	3	3	28	0	0	0	0	0	0	4.04305	1.60944	50	50			1	4	4	7	1	1
100000000	28	0	0	6	71		54	740	12	20		3	3	1418	3	0	3			20	54	6	1	21	3077	0	61	1	4	4	28	0	0	0	0	0	0	6.608	2.56495	50	70	50	50	1	4	4	8	1	1
100000000	28	1	0	8	71		54	7161	78	20		4	4	1419	4	0	4			20	54	8	1	276	13249	5	303	1	4	4	28	1	0	0	0	0	0	8.87655	4.36945	50	70	50	50	4	5	4	8	1	1
100000000	28	1	0	9	71		54	1444	79	20		3	3	1420	3	0	3			20	54	9	1	74	17660	6	500	1	4	4	28	1	0	0	0	0	0	7.27586	4.38203	50	60	50	50	1	5	3	8	1	1
100000000	28	0	0	10	71		54	1911	21	20		4	4	1421	4	0	4			20	54	10	1	118	19130	3	583	1	4	4	28	0	0	0	0	0	0	7.55591	3.09104	50	50	50	50	1	5	3	8	1	1
100000000	28	1	0	11	71		54	5106	56	20		4	4	1422	4	0	4			20	54	11	1	566	28122	8	653	1	4	4	28	1	0	0	0	0	0	8.53837	4.04305	50	50	50	50	1	5	3	8	1	1
100000000	28	1	0	12	71		54	3704	95	20	0	4	2	1423	4	0	4	0	0	20	54	12	1	94	39479	10	1158	1	4	4	28	1	0	0	0	0	0	8.21744	4.56435	50	50	50	50	1	5	3	8	1	1
100000000	28	0	1	13	71		54	1706	31	20	0	4	4	1424	4	0	4	0	0	20	54	13	1	20	40812	1	1279	1	3	3	28	0	1	0	0	0	0	7.44249	3.46574	50	50	50	50	1	5	1	8	1	1
100000000	28	0	1	14	71		54	10727	9	20	0	4	4	1425	4	0	4	0	0	20	54	14	1	265	43658	0	1316	1	4	4	28	0	1	0	0	0	0	9.28061	2.30259	50	70	50	50	1	5	4	8	1	1
100000000	28	1	0	15	71		54	24180	57	20	0	4	4	1426	4	0	4	0	0	20	54	15	1	1059	62025	1	1335	1	4	4	28	1	0	0	0	0	0	10.0933	4.06044	50	50	50	50	1	5	5	8	1	1
100000000	28	1	0	16	71		54	2083	45	20	1	5	5	1427	5	0	5	1	0	20	54	16	1	115	76576	1	1383	1	4	4	28	1	0	0	0	0	0	7.64205	3.82864	50	50	50	50	1	5	3	7	1	1
100000000	28	0	0	17	71		54	291	16	20	1	5	5	1428	5	0	5	1	1	20	54	17	1	23	78428	0	1395	1	4	4	28	0	0	0	0	0	0	5.67675	2.83321	50	50	50	50	1	5	5	8	1	1
100000000	28	0	0	18	71		54	113	2	20	1	5	5	1429	5	0	5	1	1	20	54	18	1	5	78673	0	1396	1	4	4	28	0	0	0	0	0	0	4.7362	1.09861	50	50	50	50	1	5	4	8	1	1
100000000	28	0	0	19	71		54	21887	11	20		5	5	1430	5	0	5			20	54	19	1	928	82322	0	1398	1	4	4	28	0	0	0	0	0	0	9.99369	2.48491	50	50	50	50	1	5	5	8	1	1
100000000	28	0	1	20	71		54	65605	279	20		5	5	1431	5	0	5			20	54	20	1	3434	250904	14	1764	1	4	4	28	0	1	0	0	0	0	11.0914	5.63479	50	50	50	50	1	5	4	8	1	1
100000000	28	0	0	21	71		54	49684	62	20		5	5	1432	5	0	5			20	54	21	1	2283	362744	5	2158	1	4	4	28	0	0	0	0	0	0	10.8135	4.14314	50	70	50	50	1	5	5	7	1	1
100000000	28	0	0	22	71		54	37342	44	20		5	5	1433	5	0	5			20	54	22	1	1530	412433	0	2222	1	4	4	28	0	0	0	0	0	0	10.5279	3.80666	50	50	50	50	1	5	4	8	1	1
100000000	28	0	0	23	71		54	14692	18	20		5	5	1434	5	0	5			20	54	23	1	553	435889	1	2243	1	4	4	28	0	0	0	0	0	0	9.59513	2.94444	50	50	50	50	1	5	5	8	1	1
100000000	28	0	0	24	71		54	103256	31	20		5	5	1435	5	0	5			20	54	24	1	5430	478731	2	2260	1	4	4	28	0	0	0	0	0	0	11.545	3.46574	50	50	50	50	1	5	5	8	1	1
100000000	28	0	0	25	71		54	260912	294	20		5	5	1436	5	0	5			20	54	25	1	12256	795131	16	2514	1	4	4	28	0	0	0	0	0	0	12.4719	5.68698	50	50	50	50	1	5	5	8	1	1
100000000	28	0	0	26	71		54	75922	177	20		5	5	1437	5	0	5			20	54	26	1	3250	980730	12	2805	1	4	4	28	0	0	0	0	0	0	11.2375	5.18178	50	50	50	50	1	5	5	8	1	1
100000000	13	0	0	1	72	70	70	33	2					1438		0					70	1	1	2	77	0	2	1	3	3	13	0	0	1	0	0	1	3.52636	1.09861	1	0			2	5	5	9	0	1
100000000	13	0	0	2	72		70	115	5					1439		0					70	2	1	40	300	1	6	1	4	4	13	0	0	1	0	0	1	4.75359	1.79176	10				4	5	5	8	0	1
100000000	13	1	0	3	72		70	642	13					1440		0					70	3	1	199	1752	4	40	1	6	6	13	1	0	1	0	0	1	6.46615	2.63906	0				4	5	5	4	0	1
100000000	13	1	0	4	72		70	87	16					1441		0					70	4	1	39	4929	11	171	1	6	6	13	1	0	1	0	0	1	4.47734	2.83321	10				4	5	5	8	0	1
100000000	13	0	0	5	72		70	56	4					1442		0					70	5	1	25	5468	2	313	1	6	6	13	0	0	1	0	0	1	4.04305	1.60944	50	90			4	5	5	9	0	1
100000000	13	0	0	6	72		70	740	12	21		4	4	1443	4	0	4			21	70	6	1	186	29688	3	445	1	6	6	13	0	0	1	0	0	1	6.608	2.56495	50	100	50	50	4	5	5	6	0	1
100000000	13	0	0	7	72		70	2445	45	21		4	4	1444	4	0	4			21	70	7	1	459	42805	8	509	1	6	6	13	0	0	1	0	0	1	7.80221	3.82864	0	100	100	100	3	5	5	9	0	1
100000000	13	1	0	8	72		70	7161	78	21		5	5	1445	5	0	5			21	70	8	1	2044	82794	10	717	1	6	6	13	1	0	1	0	0	1	8.87655	4.36945	5	100	10	10	4	5	5	9	0	1
100000000	13	1	0	9	72		70	1444	79	21		5	5	1446	5	0	5			21	70	9	1	378	108337	19	1183	1	6	6	13	1	0	1	0	0	1	7.27586	4.38203	10	80	1	1	3	5	5	9	0	1
100000000	13	0	0	10	72		70	1911	21	21		5	5	1447	5	0	5			21	70	10	1	420	118461	6	1667	1	4	4	13	0	0	1	0	0	1	7.55591	3.09104	0	50	0	0	3	5	5	9	0	1
100000000	13	1	0	11	72		70	5106	56	21		5	5	1448	5	0	5			21	70	11	1	759	133662	5	1869	1	6	6	13	1	0	1	0	0	1	8.53837	4.04305	0	50	0	0	2	5	5	8	0	1
100000000	13	1	0	12	72		70	3704	95	21	0	5	5	1449	5	0	5	0	0	21	70	12	1	614	159708	6	2048	1	6	6	13	1	0	1	0	0	1	8.21744	4.56435	10	100	0	0	4	5	5	9	0	1
100000000	13	0	1	13	72		70	1706	31	21	1	5	5	1450	5	0	5	1	0	21	70	13	1	562	171507	2	2218	1	6	6	13	0	1	1	0	0	1	7.44249	3.46574	30	100	0	0	4	5	5	10	0	1
100000000	13	1	0	14	72		70	10727	9	21	1	5	5	1451	5	0	5	1	1	21	70	14	1	3300	213910	2	2290	1	6	6	13	1	0	1	0	0	1	9.28061	2.30259	0	100	0	0	3	5	5	10	0	1
100000000	13	1	0	15	72		70	24180	57	21	1	5	5	1452	5	0	5	1	1	21	70	15	1	4227	332088	18	2433	1	5	5	13	1	0	1	0	0	1	10.0933	4.06044	5	10	5	5	4	5	5	9	0	1
100000000	13	1	0	16	72		70	2083	45	21	1	5	5	1453	5	0	5	1	1	21	70	16	1	235	373848	15	2853	1	4	4	13	1	0	1	0	0	1	7.64205	3.82864	5	10	0	0	3	5	5	10	0	1
100000000	13	0	0	17	72		70	291	16	21	1	5	5	1454	5	0	5	1	1	21	70	17	1	24	381610	12	3142	1	4	4	13	0	0	1	0	0	1	5.67675	2.83321	0	10	5	5	2	5	5	10	0	1
100000000	13	0	0	18	72		70	113	2	21	1	5	5	1455	5	0	5	1	1	21	70	18	1	19	382121	0	3164	1	4	4	13	0	0	1	0	0	1	4.7362	1.09861	0	10	10	10	3	5	5	10	0	1
100000000	13	0	0	19	72		70	21887	11	21		5	5	1456	5	0	5			21	70	19	1	4051	399101	1	3177	1	4	4	13	0	0	1	0	0	1	9.99369	2.48491	5	30	30	30	3	5	5	9	0	1
100000000	13	0	1	20	72		70	65605	279	21		5	5	1457	5	0	5			21	70	20	1	11125	962513	23	3564	1	6	6	13	0	1	1	0	0	1	11.0914	5.63479	0	100	5	5	3	5	5	10	0	1
100000000	13	0	0	21	72		70	49684	62	21		5	5	1458	5	0	5			21	70	21	1	6768	1400000	7	4258	1	6	6	13	0	0	1	0	0	1	10.8135	4.14314	5	50	30	30	4	5	5	9	0	1
100000000	13	0	0	22	72		70	37342	44	21		5	5	1459	5	0	5			21	70	22	1	3573	1500000	7	4432	1	6	6	13	0	0	1	0	0	1	10.5279	3.80666	10	80	30	30	2	5	5	10	0	1
100000000	13	0	0	23	72		70	14692	18	21		5	5	1460	5	0	5			21	70	23	1	1596	1600000	4	4553	1	6	6	13	0	0	1	0	0	1	9.59513	2.94444	1	20	20	20	4	5	5	9	0	1
100000000	13	0	0	24	72		70	103256	31	21		5	5	1461	5	0	5			21	70	24	1	19059	1700000	2	4594	1	6	6	13	0	0	1	0	0	1	11.545	3.46574	5	20	30	30	4	5	5	10	0	1
100000000	13	0	0	25	72		70	260912	294	21		5	5	1462	5	0	5			21	70	25	1	27676	2700000	28	5017	1	6	6	13	0	0	1	0	0	1	12.4719	5.68698	5	50	30	30	3	5	5	10	0	1
100000000	13	0	0	26	72		70	75922	177	21		5	5	1463	5	0	5			21	70	26	1	8636	3100000	13	5718	1	6	6	13	0	0	1	0	0	1	11.2375	5.18178	5	90	90	90	3	5	5	10	0	1
100000000	13	0	0	1	73	40	40	33	2					1464		0					40	1	1	2	77	0	2	1	3	3	13	0	0	0	0	0	0	3.52636	1.09861	50	0			1	1	5	11	1	1
100000000	13	0	0	2	73		40	115	5					1465		0					40	2	1	40	300	1	6	1	3	3	13	0	0	0	0	0	0	4.75359	1.79176	50				4	4	5	6	1	1
100000000	13	1	0	3	73		40	642	13					1466		0					40	3	1	199	1752	4	40	1	3	3	13	1	0	0	0	0	0	6.46615	2.63906	50				4	5	5	1	1	1
100000000	13	1	0	4	73		40	87	16					1467		0					40	4	1	39	4929	11	171	1	3	3	13	1	0	0	0	0	0	4.47734	2.83321	50				4	5	5	1	1	1
100000000	13	0	0	5	73		40	56	4					1468		0					40	5	1	25	5468	2	313	1	4	4	13	0	0	0	0	0	0	4.04305	1.60944	50	50			4	5	5	4	1	1
100000000	13	0	0	6	73		40	740	12	18		3	3	1469	3	0	3			18	40	6	1	186	29688	3	445	1	1	1	13	0	0	0	0	0	0	6.608	2.56495	50	30	20	20	3	3	3	6	1	1
100000000	13	0	0	7	73		40	2445	45	18		3	3	1470	3	0	3			18	40	7	1	459	42805	8	509	1	3	3	13	0	0	0	0	0	0	7.80221	3.82864	50	30	20	20	3	5	5	8	1	1
100000000	13	1	0	8	73		40	7161	78	18		5	3	1471	5	0	5			18	40	8	1	2044	82794	10	717	1	3	3	13	1	0	0	0	0	0	8.87655	4.36945	25	25	25	25	3	5	5	8	1	1
100000000	13	1	0	9	73		40	1444	79	18		3	1	1472	3	0	3			18	40	9	1	378	108337	19	1183	1	1	1	13	1	0	0	0	0	0	7.27586	4.38203	30	30	10	10	1	5	5	1	1	1
100000000	13	0	0	10	73		40	1911	21	18		3	3	1473	3	0	3			18	40	10	1	420	118461	6	1667	1	1	1	13	0	0	0	0	0	0	7.55591	3.09104	30	30	10	10	3	3	3	6	1	1
100000000	13	1	0	12	73		40	3704	95	18	1	5	1	1474	5	0	5	1	0	18	40	12	1	614	159708	6	2048	1	6	6	13	1	0	0	0	0	0	8.21744	4.56435	30	30	10	10	1	5	5	1	1	1
100000000	13	0	1	13	73		40	1706	31	18	1	5	3	1475	5	0	5	1	0	18	40	13	1	562	171507	2	2218	1	1	1	13	0	1	0	0	0	0	7.44249	3.46574	30	30	10	10	3	3	3	6	1	1
100000000	13	1	0	14	73		40	10727	9	18	1	3	3	1476	3	0	3	1	0	18	40	14	1	3300	213910	2	2290	1	1	1	13	1	0	0	0	0	0	9.28061	2.30259	25	25	25	25	3	3	3	6	1	1
100000000	13	1	0	15	73		40	24180	57	18	1	3	3	1477	3	0	3	1	1	18	40	15	1	4227	332088	18	2433	1	1	1	13	1	0	0	0	0	0	10.0933	4.06044	25	25	25	25	3	3	3	7	1	1
100000000	13	1	0	16	73		40	2083	45	18	0	3	3	1478	3	0	3	0	0	18	40	16	1	235	373848	15	2853	1	3	3	13	1	0	0	0	0	0	7.64205	3.82864	25	25	25	25	3	3	3	6	1	1
100000000	13	0	0	18	73		40	113	2	18	1	3	3	1479	3	0	3	1	1	18	40	18	1	19	382121	0	3164	1	5	5	13	0	0	0	0	0	0	4.7362	1.09861	25	25	25	25	3	3	3	8	1	1
100000000	13	0	1	20	73		40	65605	279	18		5	3	1480	5	0	5			18	40	20	1	11125	962513	23	3564	1	2	2	13	0	1	0	0	0	0	11.0914	5.63479	25	25	25	25	1	5	5	6	1	1
100000000	13	0	0	21	73		40	49684	62	18		3	3	1481	3	0	3			18	40	21	1	6768	1400000	7	4258	1	3	3	13	0	0	0	0	0	0	10.8135	4.14314	20	20	20	20	3	3	3	11	1	1
100000000	13	0	0	22	73		40	37342	44	18		3	3	1482	3	0	3			18	40	22	1	3573	1500000	7	4432	1	5	5	13	0	0	0	0	0	0	10.5279	3.80666	25	25	25	25	3	3	3	6	1	1
100000000	13	0	0	23	73		40	14692	18	18		3	3	1483	3	0	3			18	40	23	1	1596	1600000	4	4553	1	6	6	13	0	0	0	0	0	0	9.59513	2.94444	25	25	25	25	3	3	3	6	1	1
100000000	13	0	0	24	73		40	103256	31	18		3	3	1484	3	0	3			18	40	24	1	19059	1700000	2	4594	1	2	2	13	0	0	0	0	0	0	11.545	3.46574	25	25	25	25	3	3	3	7	1	1
100000000	13	0	0	25	73		40	260912	294	18		3	3	1485	3	0	3			18	40	25	1	27676	2700000	28	5017	1	6	6	13	0	0	0	0	0	0	12.4719	5.68698	25	25	25	25	3	3	3	6	1	1
100000000	13	0	0	26	73		40	75922	177	18		3	3	1486	3	0	3			18	40	26	1	8636	3100000	13	5718	1	3	3	13	0	0	0	0	0	0	11.2375	5.18178	25	25	25	25	3	3	3	6	1	1
100000000	23	0	0	1	74	69	69	33	2					1487		0					69	1	1	3	114	2	10	1	3	3	23	0	0	1	0	0	0	3.52636	1.09861	30	0			4	5	4	9	0	1
100000000	23	0	0	2	74		69	115	5					1488		0					69	2	1	3	160	0	19	1	4	4	23	0	0	1	0	0	0	4.75359	1.79176	50				4	5	4	7	0	1
100000000	23	0	0	3	74		69	642	13					1489		0					69	3	1	14	315	1	22	1	4	4	23	0	0	1	0	0	0	6.46615	2.63906	60				4	5	4	7	0	1
100000000	23	1	0	4	74		69	87	16					1490		0					69	4	1	0	498	0	34	1	4	4	23	1	0	1	0	0	0	4.47734	2.83321	50				4	5	4	8	0	1
100000000	23	0	0	5	74		69	56	4					1491		0					69	5	1	2	518	0	34	1	4	4	23	0	0	1	0	0	0	4.04305	1.60944	50	50			4	5	4	9	0	1
100000000	23	0	0	6	74		69	740	12	21		4	4	1492	4	0	4			21	69	6	1	43	5877	0	92	1	4	4	23	0	0	1	0	0	0	6.608	2.56495	50	50	50	50	3	5	4	9	0	1
100000000	23	0	0	7	74		69	2445	45	21		4	5	1493	4	0	4			21	69	7	1	215	10951	4	127	1	4	4	23	0	0	1	0	0	0	7.80221	3.82864	50	50	50	50	3	5	4	8	0	1
100000000	23	1	0	8	74		69	7161	78	21		4	5	1494	4	0	4			21	69	8	1	352	20753	11	316	1	3	3	23	1	0	1	0	0	0	8.87655	4.36945	50	70	30	30	3	5	4	9	0	1
100000000	23	1	0	9	74		69	1444	79	21		4	5	1495	4	0	4			21	69	9	1	81	25417	5	492	1	3	3	23	1	0	1	0	0	0	7.27586	4.38203	50	70	50	50	4	5	4	8	0	1
100000000	23	0	0	10	74		69	1911	21	21		5	5	1496	5	0	5			21	69	10	1	74	26913	0	572	1	3	3	23	0	0	1	0	0	0	7.55591	3.09104	50	70	50	50	4	5	4	8	0	1
100000000	23	0	1	11	74		69	5106	56	21		5	5	1497	5	0	5			21	69	11	1	284	31431	2	618	1	3	3	23	0	1	1	0	0	0	8.53837	4.04305	50	50	10	10	4	5	5	9	0	1
100000000	23	1	0	12	74		69	3704	95	21	0	5	5	1498	5	0	5	0	0	21	69	12	1	382	46493	13	771	1	3	3	23	1	0	1	0	0	0	8.21744	4.56435	50	60	50	50	4	5	4	9	0	1
100000000	23	0	1	13	74		69	1706	31	21	1	5	5	1499	5	0	5	1	0	21	69	13	1	66	50884	2	950	1	3	3	23	0	1	1	0	0	0	7.44249	3.46574	50	50	50	50	5	5	5	9	0	1
100000000	23	0	0	14	74		69	10727	9	21	1	5	5	1500	5	0	5	1	1	21	69	14	1	230	53806	0	1008	1	3	3	23	0	0	1	0	0	0	9.28061	2.30259	50	50	50	50	5	4	5	9	0	1
100000000	23	1	0	15	74		69	24180	57	21	1	5	5	1501	5	0	5	1	1	21	69	15	1	2346	77327	1	1034	1	3	3	23	1	0	1	0	0	0	10.0933	4.06044	50	70	50	50	4	5	5	8	0	1
100000000	23	1	0	16	74		69	2083	45	21	1	5	5	1502	5	0	5	1	1	21	69	16	1	173	104664	5	1122	1	3	3	23	1	0	1	0	0	0	7.64205	3.82864	50	80	50	50	4	5	5	9	0	1
100000000	23	0	0	17	74		69	291	16	21	1	5	5	1503	5	0	5	1	1	21	69	17	1	21	106610	0	1156	1	3	3	23	0	0	1	0	0	0	5.67675	2.83321	30	50	30	30	4	5	5	9	0	1
100000000	23	0	0	18	74		69	113	2	21	1	5	5	1504	5	0	5	1	1	21	69	18	1	4	106860	0	1161	1	3	3	23	0	0	1	0	0	0	4.7362	1.09861	50	50	50	50	4	5	5	9	0	1
100000000	23	0	0	19	74		69	21887	11	21		5	5	1505	5	0	5			21	69	19	1	1317	111923	2	1163	1	3	3	23	0	0	1	0	0	0	9.99369	2.48491	50	70	50	50	5	5	4	8	0	1
100000000	23	0	1	20	74		69	65605	279	21		5	5	1506	5	0	5			21	69	20	1	4187	307858	28	1580	1	3	3	23	0	1	1	0	0	0	11.0914	5.63479	50	50	50	50	5	5	5	9	0	1
100000000	23	0	0	21	74		69	49684	62	21		5	4	1507	5	0	5			21	69	21	1	2531	453566	2	1996	1	3	3	23	0	0	1	0	0	0	10.8135	4.14314	50	50	50	50	4	4	5	9	0	1
100000000	23	0	0	22	74		69	37342	44	21		5	5	1508	5	0	5			21	69	22	1	2292	523905	1	2044	1	3	3	23	0	0	1	0	0	0	10.5279	3.80666	50	50	50	50	3	5	5	8	0	1
100000000	23	0	0	23	74		69	14692	18	21		5	5	1509	5	0	5			21	69	23	1	794	558890	0	2090	1	3	3	23	0	0	1	0	0	0	9.59513	2.94444	50	50	50	50	4	5	5	9	0	1
100000000	23	0	0	24	74		69	103256	31	21		5	5	1510	5	0	5			21	69	24	1	6351	618867	2	2109	1	3	3	23	0	0	1	0	0	0	11.545	3.46574	50	50	50	50	4	5	5	9	0	1
100000000	23	0	0	25	74		69	260912	294	21		5	5	1511	5	0	5			21	69	25	1	17716	1100000	17	2418	1	3	3	23	0	0	1	0	0	0	12.4719	5.68698	50	50	50	50	4	5	4	9	0	1
100000000	23	0	0	26	74		69	75922	177	21		5	5	1512	5	0	5			21	69	26	1	5244	1300000	9	2806	1	3	3	23	0	0	1	0	0	0	11.2375	5.18178	50	50	50	50	3	5	5	9	0	1
100000000	40	0	0	1	75	66	66	33	2					1513		0					66	1	1	0	3	0	0	1	3	3	40	0	0	1	0	0	0	3.52636	1.09861	80	0			2	5	5	9	0	1
100000000	40	0	0	2	75		66	115	5					1514		0					66	2	1	4	16	0	0	1	4	4	40	0	0	1	0	0	0	4.75359	1.79176	3				4	4	5	11	0	1
100000000	40	1	0	3	75		66	642	13					1515		0					66	3	1	39	289	0	1	1	4	4	40	1	0	1	0	0	0	6.46615	2.63906	10				4	4	5	8	0	1
100000000	40	1	0	4	75		66	87	16					1516		0					66	4	1	0	651	0	24	1	4	4	40	1	0	1	0	0	0	4.47734	2.83321	10				1	5	5	10	0	1
100000000	40	0	0	5	75		66	56	4					1517		0					66	5	1	9	821	1	32	1	4	4	40	0	0	1	0	0	0	4.04305	1.60944	50	70			4	4	5	9	0	1
100000000	40	0	0	6	75		66	740	12	21		3	3	1518	3	0	3			21	66	6	1	5	5174	1	101	1	3	3	40	0	0	1	0	0	0	6.608	2.56495	10	20	10	10	1	5	5	8	0	1
100000000	40	0	0	7	75		66	2445	45	21		3	3	1519	3	0	3			21	66	7	1	45	5977	1	109	1	4	4	40	0	0	1	0	0	0	7.80221	3.82864	10	30	10	10	3	5	5	9	0	1
100000000	40	1	0	8	75		66	7161	78	21		5	3	1520	5	0	5			21	66	8	1	361	12706	1	137	1	4	4	40	1	0	1	0	0	0	8.87655	4.36945	30	58	30	30	4	5	5	8	0	1
100000000	40	1	0	9	75		66	1444	79	21		4	4	1521	4	0	4			21	66	9	1	65	17555	4	251	1	4	4	40	1	0	1	0	0	0	7.27586	4.38203	10	20	10	10	4	5	5	10	0	1
100000000	40	0	0	10	75		66	1911	21	21		5	5	1522	5	0	5			21	66	10	1	24	18825	0	328	1	4	4	40	0	0	1	0	0	0	7.55591	3.09104	10	30	5	5	3	5	5	9	0	1
100000000	40	0	0	11	75		66	5106	56	21		5	3	1523	5	0	5			21	66	11	1	239	21260	0	345	1	4	4	40	0	0	1	0	0	0	8.53837	4.04305	10	30	10	10	2	5	5	9	0	1
100000000	40	1	0	12	75		66	3704	95	21	0	5	5	1524	5	0	5	0	0	21	66	12	1	192	33696	5	440	1	4	4	40	1	0	1	0	0	0	8.21744	4.56435	0	10	10	10	3	5	5	9	0	1
100000000	40	0	1	13	75		66	1706	31	21	1	5	5	1525	5	0	5	1	0	21	66	13	1	37	35374	2	518	1	4	4	40	0	1	1	0	0	0	7.44249	3.46574	5	10	10	10	4	5	5	9	0	1
100000000	40	0	1	14	75		66	10727	9	21	1	5	5	1526	5	0	5	1	1	21	66	14	1	478	38866	0	532	1	4	4	40	0	1	1	0	0	0	9.28061	2.30259	10	20	10	10	3	5	5	9	0	1
100000000	40	1	0	15	75		66	24180	57	21	1	5	5	1527	5	0	5	1	1	21	66	15	1	996	61843	2	561	1	4	4	40	1	0	1	0	0	0	10.0933	4.06044	10	10	5	5	4	5	5	9	0	1
100000000	40	1	0	16	75		66	2083	45	21	1	5	5	1528	5	0	5	1	1	21	66	16	1	125	73582	2	604	1	4	4	40	1	0	1	0	0	0	7.64205	3.82864	5	10	5	5	4	5	5	9	0	1
100000000	40	0	0	17	75		66	291	16	21	1	5	5	1529	5	0	5	1	1	21	66	17	1	12	74404	0	621	1	4	4	40	0	0	1	0	0	0	5.67675	2.83321	5	10	5	5	2	5	5	9	0	1
100000000	40	0	0	18	75		66	113	2	21	1	5	4	1530	5	0	5	1	1	21	66	18	1	3	74597	0	624	1	4	4	40	0	0	1	0	0	0	4.7362	1.09861	5	10	10	10	2	5	5	9	0	1
100000000	40	0	0	19	75		66	21887	11	21		3	4	1531	3	0	3			21	66	19	1	799	77806	1	628	1	4	4	40	0	0	1	0	0	0	9.99369	2.48491	10	10	10	10	2	5	5	10	0	1
100000000	40	0	1	20	75		66	65605	279	21		3	3	1532	3	0	3			21	66	20	1	3340	224367	20	898	1	4	4	40	0	1	1	0	0	0	11.0914	5.63479	5	10	10	10	2	5	5	10	0	1
100000000	40	0	0	21	75		66	49684	62	21		3	3	1533	3	0	3			21	66	21	1	2576	338124	5	1172	1	4	4	40	0	0	1	0	0	0	10.8135	4.14314	5	10	10	10	4	5	5	9	0	1
100000000	40	0	0	22	75		66	37342	44	21		3	3	1534	3	0	3			21	66	22	1	2287	408837	1	1239	1	3	3	40	0	0	1	0	0	0	10.5279	3.80666	10	30	10	10	3	5	5	9	0	1
100000000	40	0	0	23	75		66	14692	18	21		3	3	1535	3	0	3			21	66	23	1	736	438654	0	1265	1	4	4	40	0	0	1	0	0	0	9.59513	2.94444	3	5	10	10	3	5	5	9	0	1
100000000	40	0	0	24	75		66	103256	31	21		3	3	1536	3	0	3			21	66	24	1	6350	493724	0	1292	1	4	4	40	0	0	1	0	0	0	11.545	3.46574	5	10	10	10	3	5	5	9	0	1
100000000	40	0	0	25	75		66	260912	294	21		4	3	1537	4	0	4			21	66	25	1	15723	864938	14	1555	1	4	4	40	0	0	1	0	0	0	12.4719	5.68698	5	10	10	10	3	5	5	9	0	1
100000000	40	0	0	26	75		66	75922	177	21		3	3	1538	3	0	3			21	66	26	1	2808	1100000	13	1897	1	4	4	40	0	0	1	0	0	0	11.2375	5.18178	5	10	5	5	2	5	5	9	0	1
100000000	40	0	0	1	76	24	24	33	2					1539		0					24	1	1	0	3	0	0	1	3	3	40	0	0	0	1	1	0	3.52636	1.09861	0	1			4	1	2	1	1	1
100000000	40	0	0	2	76		24	115	5					1540		0					24	2	1	4	16	0	0	1	3	3	40	0	0	0	1	1	0	4.75359	1.79176	1				4	2	2	1	1	1
100000000	40	1	0	3	76		24	642	13					1541		0					24	3	1	39	289	0	1	1	6	6	40	1	0	0	1	1	0	6.46615	2.63906	1				4	1	3	1	1	1
100000000	40	1	0	4	76		24	87	16					1542		0					24	4	1	0	651	0	24	1	6	6	40	1	0	0	1	1	0	4.47734	2.83321	5				3	3	3	1	1	1
100000000	40	0	0	5	76		24	56	4					1543		0					24	5	1	9	821	1	32	1	6	6	40	0	0	0	1	1	0	4.04305	1.60944	1	5			4	4	4	1	1	1
100000000	40	0	0	6	76		24	740	12	20		3	4	1544	3	0	3			20	24	6	1	5	5174	1	101	1	6	6	40	0	0	0	1	1	0	6.608	2.56495	10	10	10	10	5	4	3	1	1	1
100000000	40	0	0	7	76		24	2445	45	20		2	3	1545	2	0	2			20	24	7	1	45	5977	1	109	1	6	6	40	0	0	0	1	1	0	7.80221	3.82864	5	10	1	1	3	5	3	1	1	1
100000000	40	1	0	8	76		24	7161	78	20		3	4	1546	3	0	3			20	24	8	1	361	12706	1	137	1	6	6	40	1	0	0	1	1	0	8.87655	4.36945	10	20	20	20	5	5	4	1	1	1
100000000	40	1	0	9	76		24	1444	79	20		3	4	1547	3	0	3			20	24	9	1	65	17555	4	251	1	6	6	40	1	0	0	1	1	0	7.27586	4.38203	15	20	20	20	4	5	4	1	1	1
100000000	40	0	0	10	76		24	1911	21	20		2	3	1548	2	0	2			20	24	10	1	24	18825	0	328	1	6	6	40	0	0	0	1	1	0	7.55591	3.09104	20	20	20	20	4	5	4	1	1	1
100000000	40	0	0	11	76		24	5106	56	20		2	3	1549	2	0	2			20	24	11	1	239	21260	0	345	1	6	6	40	0	0	0	1	1	0	8.53837	4.04305	1	5	20	20	5	5	3	1	1	1
100000000	40	0	1	13	76		24	1706	31	20	0	2	3	1550	2	0	2	0	0	20	24	13	1	37	35374	2	518	1	6	6	40	0	1	0	1	1	0	7.44249	3.46574	1	10	20	20	4	4	3	1	1	1
100000000	40	0	1	14	76		24	10727	9	20	0	2	3	1551	2	0	2	0	0	20	24	14	1	478	38866	0	532	1	6	6	40	0	1	0	1	1	0	9.28061	2.30259	1	3	20	20	4	5	2	1	1	1
100000000	40	1	0	15	76		24	24180	57	20	1	1	2	1552	1	0	1	1	0	20	24	15	1	996	61843	2	561	1	6	6	40	1	0	0	1	1	0	10.0933	4.06044	1	3	20	20	4	4	3	1	1	1
100000000	40	1	0	16	76		24	2083	45	20	1	2	2	1553	2	0	2	1	1	20	24	16	1	125	73582	2	604	1	6	6	40	1	0	0	1	1	0	7.64205	3.82864	1	10	20	20	5	4	3	1	1	1
100000000	40	0	0	17	76		24	291	16	20	1	2	3	1554	2	0	2	1	1	20	24	17	1	12	74404	0	621	1	6	6	40	0	0	0	1	1	0	5.67675	2.83321	5	10	20	20	5	5	3	1	1	1
100000000	40	0	0	18	76		24	113	2	20	1	3	3	1555	3	0	3	1	1	20	24	18	1	3	74597	0	624	1	6	6	40	0	0	0	1	1	0	4.7362	1.09861	1	10	20	20	4	5	3	1	1	1
100000000	40	0	0	19	76		24	21887	11	20		3	3	1556	3	0	3			20	24	19	1	799	77806	1	628	1	6	6	40	0	0	0	1	1	0	9.99369	2.48491	1	10	20	20	5	5	3	1	1	1
100000000	40	0	1	20	76		24	65605	279	20		3	4	1557	3	0	3			20	24	20	1	3340	224367	20	898	1	6	6	40	0	1	0	1	1	0	11.0914	5.63479	1	10	20	20	5	5	3	1	1	1
100000000	40	0	0	21	76		24	49684	62	20		3	4	1558	3	0	3			20	24	21	1	2576	338124	5	1172	1	6	6	40	0	0	0	1	1	0	10.8135	4.14314	1	10	20	20	5	5	3	1	1	1
100000000	40	0	0	22	76		24	37342	44	20		2	3	1559	2	0	2			20	24	22	1	2287	408837	1	1239	1	6	6	40	0	0	0	1	1	0	10.5279	3.80666	1	10	20	20	4	5	3	1	1	1
100000000	40	0	0	23	76		24	14692	18	20		2	3	1560	2	0	2			20	24	23	1	736	438654	0	1265	1	6	6	40	0	0	0	1	1	0	9.59513	2.94444	1	10	20	20	5	5	3	1	1	1
100000000	40	0	0	24	76		24	103256	31	20		3	4	1561	3	0	3			20	24	24	1	6350	493724	0	1292	1	6	6	40	0	0	0	1	1	0	11.545	3.46574	1	10	20	20	5	5	4	1	1	1
100000000	40	0	0	25	76		24	260912	294	20		3	4	1562	3	0	3			20	24	25	1	15723	864938	14	1555	1	6	6	40	0	0	0	1	1	0	12.4719	5.68698	1	10	20	20	4	5	3	1	1	1
100000000	40	0	0	26	76		24	75922	177	20		2	3	1563	2	0	2			20	24	26	1	2808	1100000	13	1897	1	6	6	40	0	0	0	1	1	0	11.2375	5.18178	1	10	20	20	4	5	4	1	1	1
100000000	22	0	0	1	77	79	79	33	2					1564		0					79	1		0	3	0	0		3	3	22	0	0	1	0	0	1	3.52636	1.09861	10	0			1	3	5	4	0
100000000	22	0	0	2	77		79	115	5					1565		0					79	2		0	3	0	0		4	4	22	0	0	1	0	0	1	4.75359	1.79176	3				2	3	3	5	0
100000000	22	0	0	3	77		79	642	13					1566		0					79	3		4	36	0	0		4	4	22	0	0	1	0	0	1	6.46615	2.63906	5				2	3	3	6	0
100000000	22	1	0	4	77		79	87	16					1567		0					79	4		0	72	0	1		4	4	22	1	0	1	0	0	1	4.47734	2.83321	5				4	4	4	6	0
100000000	22	0	0	5	77		79	56	4					1568		0					79	5		0	77	0	1		4	4	22	0	0	1	0	0	1	4.04305	1.60944	3	3			3	3	3	4	0
100000000	35	0	0	1	78	44	44	33	2					1569		0					44	1		0	3	0	0		3	3	35	0	0	0	0	0	0	3.52636	1.09861	50	0			5	1	4	7	0
100000000	35	0	0	3	78		44	642	13					1570		0					44	3		1	18	0	0		3	3	35	0	0	0	0	0	0	6.46615	2.63906	50				3	1	4	7	0
100000000	35	1	0	4	78		44	87	16					1571		0					44	4		0	37	0	0		3	3	35	1	0	0	0	0	0	4.47734	2.83321	50				2	4	5	1	0
100000000	35	0	0	5	78		44	56	4					1572		0					44	5		0	37	0	0		3	3	35	0	0	0	0	0	0	4.04305	1.60944	85	15			4	4	4	7	0
100000000	24	0	0	1	79	59	59	33	2					1573		0					59	1	1	0	7	0	0	1	3	3	24	0	0	0	0	0	0	3.52636	1.09861	10	0			2	5	4	9	0	1
100000000	24	0	0	2	79		59	115	5					1574		0					59	2	1	0	9	0	0	1	3	3	24	0	0	0	0	0	0	4.75359	1.79176	30				3	4	4	9	0	1
100000000	24	0	0	3	79		59	642	13					1575		0					59	3	1	0	15	0	0	1	3	3	24	0	0	0	0	0	0	6.46615	2.63906	50				4	5	4	9	0	1
100000000	24	1	0	4	79		59	87	16					1576		0					59	4	1	0	45	0	1	1	4	4	24	1	0	0	0	0	0	4.47734	2.83321	10				4	5	4	9	0	1
100000000	24	0	0	5	79		59	56	4					1577		0					59	5	1	0	45	0	1	1	3	3	24	0	0	0	0	0	0	4.04305	1.60944	10	50			4	5	4	9	0	1
100000000	24	0	0	6	79		59	740	12	21		5	5	1578	5	0	5			21	59	6	1	1	555	0	7	1	3	3	24	0	0	0	0	0	0	6.608	2.56495	10	30	30	30	3	5	4	9	0	1
100000000	24	0	0	7	79		59	2445	45	21		5	5	1579	5	0	5			21	59	7	1	22	927	0	9	1	3	3	24	0	0	0	0	0	0	7.80221	3.82864	30	50	30	30	3	5	4	9	0	1
100000000	24	0	0	8	79		59	7161	78	21		5	5	1580	5	0	5			21	59	8	1	45	1717	0	23	1	3	3	24	0	0	0	0	0	0	8.87655	4.36945	50	70	20	20	3	5	4	8	0	1
100000000	24	0	0	9	79		59	1444	79	21		4	5	1581	4	0	4			21	59	9	1	12	2420	0	47	1	3	3	24	0	0	0	0	0	0	7.27586	4.38203	10	10	10	10	4	5	4	9	0	1
100000000	24	0	0	10	79		59	1911	21	21		4	5	1582	4	0	4			21	59	10	1	10	2660	0	67	1	3	3	24	0	0	0	0	0	0	7.55591	3.09104	50	70	30	30	4	5	4	9	0	1
100000000	24	0	0	11	79		59	5106	56	21		5	5	1583	5	0	5			21	59	11	1	67	3418	1	76	1	3	3	24	0	0	0	0	0	0	8.53837	4.04305	20	40	20	20	4	5	4	9	0	1
100000000	24	0	1	12	79		59	3704	95	21	0	5	5	1584	5	0	5	0	0	21	59	12	1	33	4835	0	103	1	3	3	24	0	1	0	0	0	0	8.21744	4.56435	10	50	20	20	4	5	5	9	0	1
100000000	24	0	0	13	79		59	1706	31	21	0	5	5	1585	5	0	5	0	0	21	59	13	1	22	5238	0	110	1	3	3	24	0	0	0	0	0	0	7.44249	3.46574	20	30	10	10	4	5	4	9	0	1
100000000	24	0	0	14	79		59	10727	9	21	1	5	5	1586	5	0	5	1	1	21	59	14	1	33	5718	0	114	1	3	3	24	0	0	0	0	0	0	9.28061	2.30259	10	30	10	10	4	5	4	8	0	1
100000000	24	1	0	15	79		59	24180	57	21	1	5	5	1587	5	0	5	1	1	21	59	15	1	423	11205	1	124	1	3	3	24	1	0	0	0	0	0	10.0933	4.06044	20	80	20	20	5	5	4	9	0	1
100000000	24	1	0	16	79		59	2083	45	21	1	5	5	1588	5	0	5	1	1	21	59	16	1	12	14531	0	159	1	3	3	24	1	0	0	0	0	0	7.64205	3.82864	10	50	10	10	4	5	4	9	0	1
100000000	24	0	0	17	79		59	291	16	21	1	5	5	1589	5	0	5	1	1	21	59	17	1	4	14781	0	163	1	3	3	24	0	0	0	0	0	0	5.67675	2.83321	10	20	10	10	4	5	4	9	0	1
100000000	24	0	0	18	79		59	113	2	21	1	5	5	1590	5	0	5	1	1	21	59	18	1	1	14811	0	163	1	3	3	24	0	0	0	0	0	0	4.7362	1.09861	10	20	2	2	4	5	4	9	0	1
100000000	24	0	0	19	79		59	21887	11	21		5	5	1591	5	0	5			21	59	19	1	220	15492	0	165	1	3	3	24	0	0	0	0	0	0	9.99369	2.48491	50	70	50	50	4	5	5	9	0	1
100000000	24	0	1	20	79		59	65605	279	21		5	5	1592	5	0	5			21	59	20	1	480	39202	3	235	1	3	3	24	0	1	0	0	0	0	11.0914	5.63479	50	80	80	80	4	5	4	9	0	1
100000000	24	0	0	21	79		59	49684	62	21		5	5	1593	5	0	5			21	59	21	1	631	64579	1	280	1	3	3	24	0	0	0	0	0	0	10.8135	4.14314	10	50	50	50	4	5	5	9	0	1
100000000	24	0	0	22	79		59	37342	44	21		5	5	1594	5	0	5			21	59	22	1	426	78772	0	297	1	3	3	24	0	0	0	0	0	0	10.5279	3.80666	50	60	50	50	4	5	5	8	0	1
100000000	24	0	0	23	79		59	14692	18	21		5	5	1595	5	0	5			21	59	23	1	164	85018	0	306	1	3	3	24	0	0	0	0	0	0	9.59513	2.94444	10	30	10	10	4	5	4	9	0	1
100000000	24	0	0	24	79		59	103256	31	21		5	5	1596	5	0	5			21	59	24	1	1037	96001	0	317	1	3	3	24	0	0	0	0	0	0	11.545	3.46574	50	80	50	50	4	5	4	9	0	1
100000000	24	0	0	25	79		59	260912	294	21		5	5	1597	5	0	5			21	59	25	1	4607	178784	2	397	1	3	3	24	0	0	0	0	0	0	12.4719	5.68698	20	70	50	50	4	5	4	9	0	1
100000000	24	0	0	26	79		59	75922	177	21		5	5	1598	5	0	5			21	59	26	1	1407	241853	4	506	1	3	3	24	0	0	0	0	0	0	11.2375	5.18178	20	40	40	40	4	5	4	9	0	1
100000000	27	0	0	1	80	34	34	33	2					1599		0					34	1		3	92	0	0		3	3	27	0	0	0	0	0	0	3.52636	1.09861	3	0			3	4	4	7	0	1
100000000	27	0	0	2	80		34	115	5					1600		0					34	2		20	176	0	2		4	4	27	0	0	0	0	0	0	4.75359	1.79176	50				3	3	4	6	0	1
100000000	27	1	0	3	80		34	642	13					1601		0					34	3		80	696	0	6		4	4	27	1	0	0	0	0	0	6.46615	2.63906	50				3	4	4	6	0	1
100000000	27	1	0	4	80		34	87	16					1602		0					34	4		10	1716	0	59		4	4	27	1	0	0	0	0	0	4.47734	2.83321	40				3	5	5	6	0	1
100000000	27	0	0	5	80		34	56	4					1603		0					34	5		0	1786	0	85		4	4	27	0	0	0	0	0	0	4.04305	1.60944	40	70			1	5	4	6	0	1
100000000	27	0	0	6	80		34	740	12	2		5	1	1604	5	0	5			2	34	6		100	11880	1	232		4	4	27	0	0	0	0	0	0	6.608	2.56495	50	60	60	60	3	5	4	7	0	1
100000000	27	0	0	7	80		34	2445	45	2		4	3	1605	4	0	4			2	34	7		394	21805	5	346		4	4	27	0	0	0	0	0	0	7.80221	3.82864	50	80	50	50	3	5	5	6	0	1
100000000	42	0	0	1	81	41	41	33	2					1606		0					41	1	0	0	0	0	0	0	4	4	42	0	0	0	0	0	0	3.52636	1.09861	100	0			5	5	5	11	1
100000000	42	0	0	2	81		41	115	5					1607		0					41	2	0	0	2	0	0	0	4	4	42	0	0	0	0	0	0	4.75359	1.79176	20				1	5	5	11	1
100000000	42	0	0	3	81		41	642	13					1608		0					41	3	0	1	14	0	0	0	1	1	42	0	0	0	0	0	0	6.46615	2.63906	0				1	1	1	11	1
100000000	42	1	0	4	81		41	87	16					1609		0					41	4	0	0	17	0	1	0	4	4	42	1	0	0	0	0	0	4.47734	2.83321	100				1	5	3	11	1
100000000	42	0	0	5	81		41	56	4					1610		0					41	5	0	0	17	0	1	0	3	3	42	0	0	0	0	0	0	4.04305	1.60944	0	0			1	1	1	11	1
100000000	42	0	0	6	81		41	740	12	13		1	1	1611	1	0	1			13	41	6	0	1	243	0	3	0	1	1	42	0	0	0	0	0	0	6.608	2.56495	100	100	10	10	1	1	1	11	1
100000000	42	0	0	7	81		41	2445	45	13		1	1	1612	1	0	1			13	41	7	0	0	273	0	3	0	1	1	42	0	0	0	0	0	0	7.80221	3.82864	0	0	0	0	1	1	1	11	1
100000000	42	0	0	8	81		41	7161	78	13		1	1	1613	1	0	1			13	41	8	0	37	1194	0	12	0	1	1	42	0	0	0	0	0	0	8.87655	4.36945	100	0	0	0	1	1	1	11	1
100000000	42	0	0	9	81		41	1444	79	13		1	1	1614	1	0	1			13	41	9	0	2	1588	0	36	0	4	4	42	0	0	0	0	0	0	7.27586	4.38203	100	100	100	100	1	1	1	11	1
100000000	42	0	0	10	81		41	1911	21	13		2	2	1615	2	0	2			13	41	10	0	0	1617	0	38	0	2	2	42	0	0	0	0	0	0	7.55591	3.09104	30	10	50	50	1	1	1	11	1
100000000	42	0	0	11	81		41	5106	56	13		1	1	1616	1	0	1			13	41	11	0	35	1887	0	40	0	4	4	42	0	0	0	0	0	0	8.53837	4.04305	100	0	0	0	1	1	1	11	1
100000000	42	0	0	12	81		41	3704	95	13	0	1	1	1617	1	0	1	0	0	13	41	12	0	7	2864	0	63	0	1	1	42	0	0	0	0	0	0	8.21744	4.56435	30	30	20	20	1	1	1	11	1
100000000	42	0	0	13	81		41	1706	31	13	0	1	1	1618	1	0	1	0	0	13	41	13	0	9	3139	0	69	0	4	4	42	0	0	0	0	0	0	7.44249	3.46574	100	0	0	0	1	2	2	11	1
100000000	42	0	0	14	81		41	10727	9	13	0	1	1	1619	1	0	1	0	0	13	41	14	0	39	3444	0	69	0	1	1	42	0	0	0	0	0	0	9.28061	2.30259	100	0	0	0	1	1	1	11	1
100000000	42	0	1	15	81		41	24180	57	13	0	1	1	1620	1	0	1	0	0	13	41	15	0	65	5045	0	69	0	3	3	42	0	1	0	0	0	0	10.0933	4.06044	100	0	0	0	1	1	1	11	1
100000000	42	0	0	16	81		41	2083	45	13	0	1	1	1621	1	0	1	0	0	13	41	16	0	5	5946	0	71	0	1	1	42	0	0	0	0	0	0	7.64205	3.82864	3	50	40	40	1	1	1	11	1
100000000	42	0	0	17	81		41	291	16	13	0	1	1	1622	1	0	1	0	0	13	41	17	0	5	6110	0	73	0	1	1	42	0	0	0	0	0	0	5.67675	2.83321	10	10	50	50	1	1	1	11	1
100000000	42	0	0	18	81		41	113	2	13	0	1	1	1623	1	0	1	0	0	13	41	18	0	0	6119	0	73	0	1	1	42	0	0	0	0	0	0	4.7362	1.09861	10	10	70	70	1	1	1	11	1
100000000	15	0	0	1	82	20	20	33	2					1624		0					20	1		0	14	0	0		6	6	15	0	0	0	1	1	0	3.52636	1.09861	100	0			1	1	3	6	0
100000000	15	0	0	3	82		20	642	13					1625		0					20	3		0	41	0	0		1	1	15	0	0	0	1	1	0	6.46615	2.63906	50				3	3	3	11	0
100000000	15	1	0	4	82		20	87	16					1626		0					20	4		3	81	0	0		6	6	15	1	0	0	1	1	0	4.47734	2.83321	0				3	1	3	11	0
100000000	15	0	0	5	82		20	56	4					1627		0					20	5		0	82	0	0		2	2	15	0	0	0	1	1	0	4.04305	1.60944	0	0			3	3	3	6	0
100000000	15	0	0	6	82		20	740	12	1		3	3	1628	3	0	3			1	20	6		0	179	0	0		4	4	15	0	0	0	1	1	0	6.608	2.56495	0	0	0	0	4	4	4	10	0
100000000	27	0	0	1	83	66	66	33	2					1629		0					66	1	1	3	92	0	0	1	3	3	27	0	0	1	0	0	0	3.52636	1.09861	10	0			1	5	3	9	1	1
100000000	27	0	0	2	83		66	115	5					1630		0					66	2	1	20	176	0	2	1	3	3	27	0	0	1	0	0	0	4.75359	1.79176	0				1	5	4	9	1	1
100000000	27	1	0	3	83		66	642	13					1631		0					66	3	1	80	696	0	6	1	3	3	27	1	0	1	0	0	0	6.46615	2.63906	20				3	5	4	9	1	1
100000000	27	1	0	4	83		66	87	16					1632		0					66	4	1	10	1716	0	59	1	4	4	27	1	0	1	0	0	0	4.47734	2.83321	5				4	5	5	9	1	1
100000000	27	0	0	5	83		66	56	4					1633		0					66	5	1	0	1786	0	85	1	4	4	27	0	0	1	0	0	0	4.04305	1.60944	5	20			4	5	5	9	1	1
100000000	27	0	0	6	83		66	740	12	21		5	1	1634	5	0	5			21	66	6	1	100	11880	1	232	1	4	4	27	0	0	1	0	0	0	6.608	2.56495	10	30	50	50	1	5	5	11	1	1
100000000	27	0	0	7	83		66	2445	45	21		5	5	1635	5	0	5			21	66	7	1	394	21805	5	346	1	4	4	27	0	0	1	0	0	0	7.80221	3.82864	0	20	5	5	1	5	5	10	1	1
100000000	27	1	0	8	83		66	7161	78	21		5	3	1636	5	0	5			21	66	8	1	568	37037	12	726	1	3	3	27	1	0	1	0	0	0	8.87655	4.36945	10	30	10	10	2	5	5	9	1	1
100000000	27	1	0	9	83		66	1444	79	21		5	5	1637	5	0	5			21	66	9	1	133	46282	11	1078	1	4	4	27	1	0	1	0	0	0	7.27586	4.38203	0	10	10	10	3	5	5	10	1	1
100000000	27	0	0	10	83		66	1911	21	21		3	4	1638	3	0	3			21	66	10	1	262	49682	1	1170	1	3	3	27	0	0	1	0	0	0	7.55591	3.09104	10	30	10	10	3	5	5	10	1	1
100000000	27	1	0	11	83		66	5106	56	21		4	5	1639	4	0	4			21	66	11	1	1161	73409	15	1324	1	4	4	27	1	0	1	0	0	0	8.53837	4.04305	0	10	10	10	3	5	4	9	1	1
100000000	27	1	0	12	83		66	3704	95	21	1	5	5	1640	5	0	5	1	0	21	66	12	1	290	99206	13	2260	1	4	4	27	1	0	1	0	0	0	8.21744	4.56435	0	10	10	10	2	5	5	10	1	1
100000000	27	0	1	13	83		66	1706	31	21	1	5	5	1641	5	0	5	1	1	21	66	13	1	120	102950	5	2640	1	3	3	27	0	1	1	0	0	0	7.44249	3.46574	0	10	10	10	1	5	5	9	1	1
100000000	27	1	0	14	83		66	10727	9	21	1	5	5	1642	5	0	5	1	1	21	66	14	1	882	113095	0	2721	1	4	4	27	1	0	1	0	0	0	9.28061	2.30259	10	20	30	30	3	5	5	10	1	1
100000000	27	1	0	15	83		66	24180	57	21	1	5	5	1643	5	0	5	1	1	21	66	15	1	2814	159743	2	2780	1	4	4	27	1	0	1	0	0	0	10.0933	4.06044	20	5	20	20	4	5	5	9	1	1
100000000	27	1	0	16	83		66	2083	45	21	1	5	5	1644	5	0	5	1	1	21	66	16	1	240	197658	2	2942	1	3	3	27	1	0	1	0	0	0	7.64205	3.82864	10	30	20	20	4	5	5	10	1	1
100000000	27	0	0	17	83		66	291	16	21	1	5	5	1645	5	0	5	1	1	21	66	17	1	52	202372	1	3045	1	4	4	27	0	0	1	0	0	0	5.67675	2.83321	10	30	20	20	3	5	5	10	1	1
100000000	27	0	0	18	83		66	113	2	21	1	5	5	1646	5	0	5	1	1	21	66	18	1	14	203081	2	3064	1	4	4	27	0	0	1	0	0	0	4.7362	1.09861	5	20	20	20	4	5	5	10	1	1
100000000	27	0	0	19	83		66	21887	11	21		5	5	1647	5	0	5			21	66	19	1	2826	215408	2	3069	1	3	3	27	0	0	1	0	0	0	9.99369	2.48491	10	30	30	30	3	5	5	9	1	1
100000000	27	0	1	20	83		66	65605	279	21		5	5	1648	5	0	5			21	66	20	1	8532	625418	47	3814	1	3	3	27	0	1	1	0	0	0	11.0914	5.63479	5	20	20	20	4	5	5	9	1	1
100000000	27	0	0	21	83		66	49684	62	21		5	5	1649	5	0	5			21	66	21	1	3692	852439	7	4855	1	3	3	27	0	0	1	0	0	0	10.8135	4.14314	0	20	10	10	2	5	5	9	1	1
100000000	27	0	0	22	83		66	37342	44	21		5	5	1650	5	0	5			21	66	22	1	2991	949828	8	5013	1	3	3	27	0	0	1	0	0	0	10.5279	3.80666	10	20	10	10	3	5	5	9	1	1
100000000	27	0	0	23	83		66	14692	18	21		5	5	1651	5	0	5			21	66	23	1	1125	996197	2	5101	1	3	3	27	0	0	1	0	0	0	9.59513	2.94444	5	20	10	10	5	5	5	9	1	1
100000000	27	0	0	24	83		66	103256	31	21		5	5	1652	5	0	5			21	66	24	1	9745	1100000	1	5231	1	4	4	27	0	0	1	0	0	0	11.545	3.46574	10	20	20	20	3	5	5	9	1	1
100000000	27	0	0	25	83		66	260912	294	21		5	5	1653	5	0	5			21	66	25	1	22784	1700000	30	5759	1	3	3	27	0	0	1	0	0	0	12.4719	5.68698	10	30	20	20	2	5	5	9	1	1
100000000	27	0	0	26	83		66	75922	177	21		5	5	1654	5	0	5			21	66	26	1	5690	2000000	16	6315	1	3	3	27	0	0	1	0	0	0	11.2375	5.18178	5	20	10	10	4	5	5	10	1	1
100000000	26	0	0	1	84	41	41	33	2					1655		0					41	1	1	0	17	0	0	1	1	1	26	0	0	0	0	0	0	3.52636	1.09861	80	0			1	2	4	6	0	1
100000000	26	0	0	2	84		41	115	5					1656		0					41	2	1	1	35	0	0	1	1	1	26	0	0	0	0	0	0	4.75359	1.79176	70				2	2	5	7	0	1
100000000	26	0	0	3	84		41	642	13					1657		0					41	3	1	9	174	0	1	1	3	3	26	0	0	0	0	0	0	6.46615	2.63906	50				3	3	5	7	0	1
100000000	26	1	0	4	84		41	87	16					1658		0					41	4	1	1	348	0	13	1	3	3	26	1	0	0	0	0	0	4.47734	2.83321	20				4	5	4	6	0	1
100000000	26	0	0	5	84		41	56	4					1659		0					41	5	1	0	360	0	18	1	3	3	26	0	0	0	0	0	0	4.04305	1.60944	20	20			3	5	4	8	0	1
100000000	26	0	0	6	84		41	740	12	20		5	5	1660	5	0	5			20	41	6	1	8	1966	0	30	1	2	2	26	0	0	0	0	0	0	6.608	2.56495	5	10	75	75	4	5	4	6	0	1
100000000	26	0	0	7	84		41	2445	45	20		5	5	1661	5	0	5			20	41	7	1	35	2771	0	39	1	3	3	26	0	0	0	0	0	0	7.80221	3.82864	20	80	30	30	4	5	4	5	0	1
100000000	26	1	0	8	84		41	7161	78	20		5	5	1662	5	0	5			20	41	8	1	120	6583	2	80	1	3	3	26	1	0	0	0	0	0	8.87655	4.36945	10	90	30	30	2	5	5	5	0	1
100000000	27	1	0	9	84		41	1444	79	20		5	5	1663	5	0	5			20	41	9	1	133	46282	11	1078	1	3	3	27	1	0	0	0	0	0	7.27586	4.38203	10	30	20	20	4	5	4	3	0	1
100000000	27	0	0	10	84		41	1911	21	20		5	5	1664	5	0	5			20	41	10	1	262	49682	1	1170	1	3	3	27	0	0	0	0	0	0	7.55591	3.09104	20	70	20	20	4	5	5	3	0	1
100000000	27	1	0	11	84		41	5106	56	20		5	5	1665	5	0	5			20	41	11	1	1161	73409	15	1324	1	3	3	27	1	0	0	0	0	0	8.53837	4.04305	30	80	20	20	4	5	5	5	0	1
100000000	27	1	0	12	84		41	3704	95	20	0	5	5	1666	5	0	5	0	0	20	41	12	1	290	99206	13	2260	1	3	3	27	1	0	0	0	0	0	8.21744	4.56435	20	50	10	10	5	5	5	5	0	1
100000000	27	0	1	13	84		41	1706	31	20	0	5	5	1667	5	0	5	0	0	20	41	13	1	120	102950	5	2640	1	3	3	27	0	1	0	0	0	0	7.44249	3.46574	5	30	5	5	4	5	5	5	0	1
100000000	27	1	0	14	84		41	10727	9	20	1	5	5	1668	5	0	5	1	0	20	41	14	1	882	113095	0	2721	1	3	3	27	1	0	0	0	0	0	9.28061	2.30259	10	30	10	10	4	5	4	6	0	1
100000000	27	1	0	15	84		41	24180	57	20	1	5	5	1669	5	0	5	1	1	20	41	15	1	2814	159743	2	2780	1	1	1	27	1	0	0	0	0	0	10.0933	4.06044	5	30	10	10	4	5	5	5	0	1
100000000	27	0	0	17	84		41	291	16	20	1	5	5	1670	5	0	5	1	1	20	41	17	1	52	202372	1	3045	1	1	1	27	0	0	0	0	0	0	5.67675	2.83321	0	50	10	10	4	5	4	5	0	1
100000000	27	0	0	18	84		41	113	2	20	1	5	5	1671	5	0	5	1	1	20	41	18	1	14	203081	2	3064	1	3	3	27	0	0	0	0	0	0	4.7362	1.09861	20	30	20	20	3	5	5	6	0	1
100000000	27	0	0	19	84		41	21887	11	20		5	5	1672	5	0	5			20	41	19	1	2826	215408	2	3069	1	3	3	27	0	0	0	0	0	0	9.99369	2.48491	20	80	30	30	3	5	4	7	0	1
100000000	27	0	1	20	84		41	65605	279	20		5	5	1673	5	0	5			20	41	20	1	8532	625418	47	3814	1	2	2	27	0	1	0	0	0	0	11.0914	5.63479	10	30	10	10	3	5	4	5	0	1
100000000	27	0	0	21	84		41	49684	62	20		5	5	1674	5	0	5			20	41	21	1	3692	852439	7	4855	1	3	3	27	0	0	0	0	0	0	10.8135	4.14314	0	20	15	15	2	5	4	5	0	1
100000000	27	0	0	22	84		41	37342	44	20		5	5	1675	5	0	5			20	41	22	1	2991	949828	8	5013	1	1	1	27	0	0	0	0	0	0	10.5279	3.80666	10	30	20	20	2	5	4	5	0	1
100000000	27	0	0	23	84		41	14692	18	20		5	5	1676	5	0	5			20	41	23	1	1125	996197	2	5101	1	1	1	27	0	0	0	0	0	0	9.59513	2.94444	5	20	10	10	3	5	5	5	0	1
100000000	27	0	0	24	84		41	103256	31	20		5	5	1677	5	0	5			20	41	24	1	9745	1100000	1	5231	1	1	1	27	0	0	0	0	0	0	11.545	3.46574	10	10	0	0	2	5	4	2	0	1
100000000	27	0	0	25	84		41	260912	294	20		5	5	1678	5	0	5			20	41	25	1	22784	1700000	30	5759	1	3	3	27	0	0	0	0	0	0	12.4719	5.68698	10	50	20	20	2	5	5	5	0	1
100000000	27	0	0	26	84		41	75922	177	20		5	5	1679	5	0	5			20	41	26	1	5690	2000000	16	6315	1	3	3	27	0	0	0	0	0	0	11.2375	5.18178	10	20	10	10	2	5	4	4	0	1
100000000	35	0	0	1	85	71	71	33	2					1680		0					71	1	1	0	3	0	0	1	4	4	35	0	0	1	0	0	1	3.52636	1.09861	0	1			3	4	4	9	1	0
100000000	35	0	0	2	85		71	115	5					1681		0					71	2	1	0	6	0	0	1	4	4	35	0	0	1	0	0	1	4.75359	1.79176	1				4	4	3	10	1	0
100000000	35	0	0	3	85		71	642	13					1682		0					71	3	1	1	18	0	0	1	4	4	35	0	0	1	0	0	1	6.46615	2.63906	1				4	4	4	9	1	0
100000000	35	1	0	4	85		71	87	16					1683		0					71	4	1	0	37	0	0	1	4	4	35	1	0	1	0	0	1	4.47734	2.83321	1				4	5	5	8	1	0
100000000	35	0	0	5	85		71	56	4					1684		0					71	5	1	0	37	0	0	1	4	4	35	0	0	1	0	0	1	4.04305	1.60944	1	5			4	5	5	9	1	0
100000000	35	0	0	6	85		71	740	12	19		5	5	1685	5	0	5			19	71	6	1	2	213	0	2	1	3	3	35	0	0	1	0	0	1	6.608	2.56495	1	5	5	5	3	5	5	8	1	0
100000000	35	0	0	7	85		71	2445	45	19		5	5	1686	5	0	5			19	71	7	1	4	406	0	2	1	3	3	35	0	0	1	0	0	1	7.80221	3.82864	1	5	5	5	3	5	5	9	1	0
100000000	35	0	0	8	85		71	7161	78	19		5	5	1687	5	0	5			19	71	8	1	19	779	0	5	1	4	4	35	0	0	1	0	0	1	8.87655	4.36945	1	5	1	1	4	5	5	8	1	0
100000000	35	0	0	9	85		71	1444	79	19		5	5	1688	5	0	5			19	71	9	1	2	1363	0	35	1	4	4	35	0	0	1	0	0	1	7.27586	4.38203	1	5	1	1	4	5	5	9	1	0
100000000	35	0	0	10	85		71	1911	21	19		5	5	1689	5	0	5			19	71	10	1	3	1402	0	43	1	4	4	35	0	0	1	0	0	1	7.55591	3.09104	1	5	1	1	4	5	5	9	1	0
100000000	35	0	0	11	85		71	5106	56	19		5	5	1690	5	0	5			19	71	11	1	34	1673	0	43	1	4	4	35	0	0	1	0	0	1	8.53837	4.04305	1	5	1	1	4	5	5	9	1	0
100000000	35	0	0	12	85		71	3704	95	19	0	5	5	1691	5	0	5	0	0	19	71	12	1	16	2881	0	60	1	4	4	35	0	0	1	0	0	1	8.21744	4.56435	1	5	1	1	4	5	5	9	1	0
100000000	35	0	0	13	85		71	1706	31	19	1	5	5	1692	5	0	5	1	0	19	71	13	1	6	3125	1	77	1	4	4	35	0	0	1	0	0	1	7.44249	3.46574	1	5	1	1	4	5	5	8	1	0
100000000	35	0	0	14	85		71	10727	9	19	1	5	5	1693	5	0	5	1	1	19	71	14	1	27	3280	0	80	1	4	4	35	0	0	1	0	0	1	9.28061	2.30259	1	10	1	1	4	5	5	8	1	0
100000000	35	0	0	15	85		71	24180	57	19	1	5	5	1694	5	0	5	1	1	19	71	15	1	74	4705	0	85	1	4	4	35	0	0	1	0	0	1	10.0933	4.06044	1	10	1	1	5	5	5	9	1	0
100000000	35	0	0	16	85		71	2083	45	19	1	5	5	1695	5	0	5	1	1	19	71	16	1	9	5544	0	89	1	4	4	35	0	0	1	0	0	1	7.64205	3.82864	1	5	1	1	5	5	5	9	1	0
100000000	35	0	0	17	85		71	291	16	19	1	5	5	1696	5	0	5	1	1	19	71	17	1	10	5730	0	93	1	4	4	35	0	0	1	0	0	1	5.67675	2.83321	1	5	1	1	4	5	5	9	1	0
100000000	35	0	0	20	85		71	65605	279	19		5	5	1697	5	0	5			19	71	20	1	288	20346	2	123	1	4	4	35	0	0	1	0	0	1	11.0914	5.63479	1	5	1	1	5	5	5	8	1	0
100000000	35	0	0	21	85		71	49684	62	19		5	5	1698	5	0	5			19	71	21	1	249	33658	0	170	1	4	4	35	0	0	1	0	0	1	10.8135	4.14314	5	10	1	1	4	5	5	9	1	0
100000000	35	0	0	22	85		71	37342	44	19		5	5	1699	5	0	5			19	71	22	1	309	41803	0	175	1	4	4	35	0	0	1	0	0	1	10.5279	3.80666	1	5	1	1	5	5	5	9	1	0
100000000	35	0	0	23	85		71	14692	18	19		5	5	1700	5	0	5			19	71	23	1	141	47457	0	178	1	4	4	35	0	0	1	0	0	1	9.59513	2.94444	1	5	1	1	5	5	5	8	1	0
100000000	35	0	0	24	85		71	103256	31	19		5	5	1701	5	0	5			19	71	24	1	624	54206	0	181	1	4	4	35	0	0	1	0	0	1	11.545	3.46574	1	5	1	1	5	5	5	8	1	0
100000000	35	0	0	25	85		71	260912	294	19		5	5	1702	5	0	5			19	71	25	1	3459	112257	6	265	1	3	3	35	0	0	1	0	0	1	12.4719	5.68698	1	5	1	1	5	5	5	8	1	0
100000000	35	0	0	26	85		71	75922	177	19		5	5	1703	5	0	5			19	71	26	1	768	156527	2	371	1	4	4	35	0	0	1	0	0	1	11.2375	5.18178	1	5	1	1	5	5	5	8	1	0
100000000	1	0	0	1	86	37	37	33	2					1704		0					37	1	1	9	137	0	4	1	3	3	1	0	0	0	0	0	0	3.52636	1.09861	10	0			5	5	5	7	0	1
100000000	1	0	0	2	86		37	115	5					1705		0					37	2	1	1	169	0	7	1	3	3	1	0	0	0	0	0	0	4.75359	1.79176	30				4	5	5	6	0	1
100000000	1	0	0	3	86		37	642	13					1706		0					37	3	1	13	239	0	10	1	3	3	1	0	0	0	0	0	0	6.46615	2.63906	50				5	5	5	5	0	1
100000000	1	1	0	4	86		37	87	16					1707		0					37	4	1	6	934	1	48	1	4	4	1	1	0	0	0	0	0	4.47734	2.83321	50				5	5	5	6	0	1
100000000	1	0	0	5	86		37	56	4					1708		0					37	5	1	10	1154	0	91	1	3	3	1	0	0	0	0	0	0	4.04305	1.60944	30	50			5	5	5	6	0	1
100000000	1	0	0	6	86		37	740	12	19		5	5	1709	5	0	5			19	37	6	1	51	2703	0	108	1	3	3	1	0	0	0	0	0	0	6.608	2.56495	50	95	60	60	3	5	5	6	0	1
100000000	1	0	0	7	86		37	2445	45	19		4	4	1710	4	0	4			19	37	7	1	212	9666	13	237	1	3	3	1	0	0	0	0	0	0	7.80221	3.82864	50	95	60	60	5	5	5	5	0	1
100000000	1	0	0	8	86		37	7161	78	19		4	4	1711	4	0	4			19	37	8	1	202	15498	6	527	1	3	3	1	0	0	0	0	0	0	8.87655	4.36945	20	90	50	50	5	5	5	5	0	1
100000000	1	0	0	9	86		37	1444	79	19		4	4	1712	4	0	4			19	37	9	1	64	18642	2	644	1	3	3	1	0	0	0	0	0	0	7.27586	4.38203	5	50	10	10	4	5	5	6	0	1
100000000	1	0	0	10	86		37	1911	21	19		5	5	1713	5	0	5			19	37	10	1	81	20544	2	737	1	3	3	1	0	0	0	0	0	0	7.55591	3.09104	10	80	10	10	5	5	5	5	0	1
100000000	1	0	0	11	86		37	5106	56	19		5	5	1714	5	0	5			19	37	11	1	158	23000	5	826	1	3	3	1	0	0	0	0	0	0	8.53837	4.04305	5	50	5	5	5	5	5	5	0	1
100000000	1	1	0	12	86		37	3704	95	19	0	4	5	1715	4	0	4	0	0	19	37	12	1	423	36950	17	1066	1	3	3	1	1	0	0	0	0	0	8.21744	4.56435	10	20	10	10	5	5	5	5	0	1
100000000	1	0	1	13	86		37	1706	31	19	0	4	5	1716	4	0	4	0	0	19	37	13	1	33	41169	4	1377	1	3	3	1	0	1	0	0	0	0	7.44249	3.46574	5	20	5	5	5	5	5	5	0	1
100000000	1	0	1	14	86		37	10727	9	19	0	5	5	1717	5	0	5	0	0	19	37	14	1	250	44140	0	1424	1	3	3	1	0	1	0	0	0	0	9.28061	2.30259	5	30	10	10	5	5	5	5	0	1
100000000	1	1	0	15	86		37	24180	57	19	0	5	5	1718	5	0	5	0	0	19	37	15	1	382	55420	1	1438	1	3	3	1	1	0	0	0	0	0	10.0933	4.06044	20	80	20	20	5	5	5	5	0	1
100000000	1	1	0	16	86		37	2083	45	19	1	5	5	1719	5	0	5	1	0	19	37	16	1	63	60005	0	1466	1	3	3	1	1	0	0	0	0	0	7.64205	3.82864	10	80	10	10	5	5	5	4	0	1
100000000	1	0	0	17	86		37	291	16	19	1	5	5	1720	5	0	5	1	1	19	37	17	1	8	60730	0	1470	1	3	3	1	0	0	0	0	0	0	5.67675	2.83321	10	30	10	10	5	5	5	5	0	1
100000000	1	0	0	18	86		37	113	2	19	1	5	5	1721	5	0	5	1	1	19	37	18	1	18	61116	0	1472	1	3	3	1	0	0	0	0	0	0	4.7362	1.09861	5	20	5	5	4	5	5	6	0	1
100000000	1	0	0	19	86		37	21887	11	19		5	4	1722	5	0	5			19	37	19	1	467	63242	0	1477	1	3	3	1	0	0	0	0	0	0	9.99369	2.48491	10	80	50	50	4	5	5	5	0	1
100000000	1	0	1	20	86		37	65605	279	19		3	4	1723	3	0	3			19	37	20	1	1929	165994	12	1734	1	3	3	1	0	1	0	0	0	0	11.0914	5.63479	50	100	50	50	5	5	5	4	0	1
100000000	1	0	0	21	86		37	49684	62	19		3	3	1724	3	0	3			19	37	21	1	2604	254938	2	1960	1	3	3	1	0	0	0	0	0	0	10.8135	4.14314	20	80	20	20	5	5	5	3	0	1
100000000	1	0	0	23	86		37	14692	18	19		3	3	1725	3	0	3			19	37	23	1	795	374078	1	2083	1	3	3	1	0	0	0	0	0	0	9.59513	2.94444	10	30	20	20	5	5	5	6	0	1
100000000	1	0	0	25	86		37	260912	294	19		3	5	1726	3	0	3			19	37	25	1	8632	581465	5	2292	1	3	3	1	0	0	0	0	0	0	12.4719	5.68698	10	30	10	10	5	5	5	6	0	1
100000000	1	0	0	26	86		37	75922	177	19		3	4	1727	3	0	3			19	37	26	1	2996	715042	5	2529	1	3	3	1	0	0	0	0	0	0	11.2375	5.18178	10	20	10	10	4	5	5	6	0	1
100000000	18	0	0	1	87	41	41	33	2					1728		0					41	1	1	0	0	0	0	1	3	3	18	0	0	0	0	0	0	3.52636	1.09861	10	0			2	2	5	8	1	1
100000000	18	0	0	2	87		41	115	5					1729		0					41	2	1	3	9	0	0	1	3	3	18	0	0	0	0	0	0	4.75359	1.79176	30				3	2	5	8	1	1
100000000	18	0	0	3	87		41	642	13					1730		0					41	3	1	5	82	0	2	1	3	3	18	0	0	0	0	0	0	6.46615	2.63906	30				3	3	4	8	1	1
100000000	18	1	0	4	87		41	87	16					1731		0					41	4	1	0	122	0	8	1	3	3	18	1	0	0	0	0	0	4.47734	2.83321	15				4	4	4	8	1	1
100000000	18	0	0	5	87		41	56	4					1732		0					41	5	1	0	122	0	8	1	2	2	18	0	0	0	0	0	0	4.04305	1.60944	20	30			3	5	4	8	1	1
100000000	18	0	0	6	87		41	740	12	21		5	1	1733	5	0	5			21	41	6	1	0	256	0	11	1	3	3	18	0	0	0	0	0	0	6.608	2.56495	20	30	20	20	2	4	3	7	1	1
100000000	18	0	0	7	87		41	2445	45	21		4	4	1734	4	0	4			21	41	7	1	1	321	0	11	1	2	2	18	0	0	0	0	0	0	7.80221	3.82864	38	30	30	30	3	5	5	8	1	1
100000000	18	0	0	8	87		41	7161	78	21		4	2	1735	4	0	4			21	41	8	1	25	436	0	12	1	3	3	18	0	0	0	0	0	0	8.87655	4.36945	30	50	10	10	3	4	3	8	1	1
100000000	18	0	0	9	87		41	1444	79	21		4	3	1736	4	0	4			21	41	9	1	4	535	0	25	1	4	4	18	0	0	0	0	0	0	7.27586	4.38203	20	40	10	10	3	5	4	8	1	1
100000000	18	0	0	10	87		41	1911	21	21		4	4	1737	4	0	4			21	41	10	1	0	553	0	25	1	3	3	18	0	0	0	0	0	0	7.55591	3.09104	20	50	5	5	3	5	4	8	1	1
100000000	18	0	0	11	87		41	5106	56	21		5	3	1738	5	0	5			21	41	11	1	14	831	1	32	1	3	3	18	0	0	0	0	0	0	8.53837	4.04305	20	40	10	10	3	5	3	8	1	1
100000000	18	0	0	12	87		41	3704	95	21	0	3	3	1739	3	0	3	0	0	21	41	12	1	1	1035	0	34	1	3	3	18	0	0	0	0	0	0	8.21744	4.56435	20	40	10	10	4	5	3	8	1	1
100000000	18	0	0	13	87		41	1706	31	21	0	3	3	1740	3	0	3	0	0	21	41	13	1	17	1222	0	34	1	3	3	18	0	0	0	0	0	0	7.44249	3.46574	20	40	5	5	3	5	3	8	1	1
100000000	18	0	0	14	87		41	10727	9	21	1	4	5	1741	4	0	4	1	0	21	41	14	1	30	1577	0	36	1	3	3	18	0	0	0	0	0	0	9.28061	2.30259	5	10	5	5	3	5	4	8	1	1
100000000	18	0	0	15	87		41	24180	57	21	1	5	4	1742	5	0	5	1	1	21	41	15	1	47	2443	0	36	1	3	3	18	0	0	0	0	0	0	10.0933	4.06044	10	25	15	15	2	5	4	8	1	1
100000000	18	0	0	16	87		41	2083	45	21	1	5	3	1743	5	0	5	1	1	21	41	16	1	4	3004	0	36	1	1	1	18	0	0	0	0	0	0	7.64205	3.82864	10	20	15	15	3	5	3	8	1	1
100000000	18	0	0	17	87		41	291	16	21	1	4	3	1744	4	0	4	1	1	21	41	17	1	0	3104	1	38	1	3	3	18	0	0	0	0	0	0	5.67675	2.83321	10	18	10	10	2	4	4	8	1	1
100000000	18	0	0	18	87		41	113	2	21	1	4	4	1745	4	0	4	1	1	21	41	18	1	0	3115	0	38	1	3	3	18	0	0	0	0	0	0	4.7362	1.09861	20	40	10	10	3	5	5	8	1	1
100000000	18	0	0	19	87		41	21887	11	21		5	3	1746	5	0	5			21	41	19	1	60	3482	0	38	1	3	3	18	0	0	0	0	0	0	9.99369	2.48491	20	40	10	10	3	5	4	8	1	1
100000000	18	0	0	20	87		41	65605	279	21		4	3	1747	4	0	4			21	41	20	1	293	11721	0	39	1	2	2	18	0	0	0	0	0	0	11.0914	5.63479	15	30	10	10	3	5	3	8	1	1
100000000	18	0	0	21	87		41	49684	62	21		4	3	1748	4	0	4			21	41	21	1	215	24246	0	45	1	3	3	18	0	0	0	0	0	0	10.8135	4.14314	15	30	10	10	2	5	3	8	1	1
100000000	18	0	0	22	87		41	37342	44	21		5	3	1749	5	0	5			21	41	22	1	297	32827	0	45	1	3	3	18	0	0	0	0	0	0	10.5279	3.80666	10	30	5	5	3	4	3	8	1	1
100000000	18	0	0	23	87		41	14692	18	21		4	2	1750	4	0	4			21	41	23	1	128	37550	0	45	1	3	3	18	0	0	0	0	0	0	9.59513	2.94444	15	30	15	15	3	3	3	8	1	1
100000000	18	0	0	24	87		41	103256	31	21		4	3	1751	4	0	4			21	41	24	1	484	42825	1	47	1	3	3	18	0	0	0	0	0	0	11.545	3.46574	10	20	10	10	3	5	3	8	1	1
100000000	18	0	0	25	87		41	260912	294	21		3	3	1752	3	0	3			21	41	25	1	1863	81227	0	62	1	3	3	18	0	0	0	0	0	0	12.4719	5.68698	10	20	5	5	3	5	4	8	1	1
100000000	18	0	0	26	87		41	75922	177	21		4	3	1753	4	0	4			21	41	26	1	587	108854	1	96	1	3	3	18	0	0	0	0	0	0	11.2375	5.18178	20	40	10	10	2	5	3	8	1	1
100000000	19	0	0	1	88	73	73	33	2					1754		0					73	1	1	0	2	0	0	1	4	4	19	0	0	1	0	0	1	3.52636	1.09861	30	0			3	5	4	8	1	1
100000000	19	0	0	2	88		73	115	5					1755		0					73	2	1	0	4	0	0	1	4	4	19	0	0	1	0	0	1	4.75359	1.79176	50				3	4	4	8	1	1
100000000	19	0	0	3	88		73	642	13					1756		0					73	3	1	3	30	0	0	1	4	4	19	0	0	1	0	0	1	6.46615	2.63906	40				3	5	5	5	1	1
100000000	19	1	0	4	88		73	87	16					1757		0					73	4	1	0	56	0	0	1	4	4	19	1	0	1	0	0	1	4.47734	2.83321	40				3	4	4	8	1	1
100000000	19	0	0	5	88		73	56	4					1758		0					73	5	1	1	70	0	1	1	5	5	19	0	0	1	0	0	1	4.04305	1.60944	15	60			3	5	5	8	1	1
100000000	19	0	0	6	88		73	740	12	20		4	4	1759	4	0	4			20	73	6	1	1	203	0	6	1	4	4	19	0	0	1	0	0	1	6.608	2.56495	40	65	50	50	4	5	4	8	1	1
100000000	19	0	0	7	88		73	2445	45	20		5	5	1760	5	0	5			20	73	7	1	11	392	0	9	1	5	5	19	0	0	1	0	0	1	7.80221	3.82864	20	35	30	30	3	5	5	7	1	1
100000000	19	0	0	8	88		73	7161	78	20		4	3	1761	4	0	4			20	73	8	1	13	829	0	11	1	4	4	19	0	0	1	0	0	1	8.87655	4.36945	20	30	30	30	3	5	5	7	1	1
100000000	19	0	0	9	88		73	1444	79	20		5	5	1762	5	0	5			20	73	9	1	4	933	0	16	1	4	4	19	0	0	1	0	0	1	7.27586	4.38203	30	30	30	30	4	5	5	6	1	1
100000000	19	0	0	10	88		73	1911	21	20		5	5	1763	5	0	5			20	73	10	1	0	956	0	18	1	5	5	19	0	0	1	0	0	1	7.55591	3.09104	50	60	30	30	3	5	4	7	1	1
100000000	19	0	0	11	88		73	5106	56	20		5	5	1764	5	0	5			20	73	11	1	4	1117	0	19	1	5	5	19	0	0	1	0	0	1	8.53837	4.04305	60	70	50	50	3	5	5	7	1	1
100000000	19	0	0	12	88		73	3704	95	20	0	5	5	1765	5	0	5	0	0	20	73	12	1	11	1533	0	19	1	5	5	19	0	0	1	0	0	1	8.21744	4.56435	15	50	30	30	3	5	5	6	1	1
100000000	19	0	0	13	88		73	1706	31	20	1	5	5	1766	5	0	5	1	0	20	73	13	1	14	2073	0	21	1	4	4	19	0	0	1	0	0	1	7.44249	3.46574	20	30	20	20	4	5	5	6	1	1
100000000	19	0	0	14	88		73	10727	9	20	1	5	5	1767	5	0	5	1	1	20	73	14	1	31	2384	0	21	1	5	5	19	0	0	1	0	0	1	9.28061	2.30259	50	40	10	10	3	5	4	7	1	1
100000000	19	0	1	15	88		73	24180	57	20	1	5	5	1768	5	0	5	1	1	20	73	15	1	76	4251	1	24	1	4	4	19	0	1	1	0	0	1	10.0933	4.06044	20	50	30	30	3	4	4	7	1	1
100000000	19	0	0	16	88		73	2083	45	20	1	5	5	1769	5	0	5	1	1	20	73	16	1	16	5050	0	29	1	5	5	19	0	0	1	0	0	1	7.64205	3.82864	30	60	40	40	3	5	4	7	1	1
100000000	19	0	0	17	88		73	291	16	20	1	5	5	1770	5	0	5	1	1	20	73	17	1	0	5155	0	29	1	5	5	19	0	0	1	0	0	1	5.67675	2.83321	15	30	20	20	3	5	5	7	1	1
100000000	19	0	0	18	88		73	113	2	20	1	5	5	1771	5	0	5	1	1	20	73	18	1	0	5156	0	29	1	4	4	19	0	0	1	0	0	1	4.7362	1.09861	20	50	50	50	3	5	5	8	1	1
100000000	19	0	0	20	88		73	65605	279	20		5	5	1772	5	0	5			20	73	20	1	244	16244	1	43	1	4	4	19	0	0	1	0	0	1	11.0914	5.63479	30	50	40	40	4	5	5	8	1	1
100000000	19	0	0	21	88		73	49684	62	20		5	5	1773	5	0	5			20	73	21	1	163	26683	0	64	1	4	4	19	0	0	1	0	0	1	10.8135	4.14314	20	30	30	30	3	5	4	7	1	1
100000000	19	0	0	22	88		73	37342	44	20		5	4	1774	5	0	5			20	73	22	1	101	31228	0	68	1	4	4	19	0	0	1	0	0	1	10.5279	3.80666	40	60	50	50	3	5	4	8	1	1
100000000	19	0	0	23	88		73	14692	18	20		5	5	1775	5	0	5			20	73	23	1	57	33851	0	68	1	4	4	19	0	0	1	0	0	1	9.59513	2.94444	30	50	40	40	4	5	5	7	1	1
100000000	19	0	0	24	88		73	103256	31	20		5	5	1776	5	0	5			20	73	24	1	413	37601	0	68	1	4	4	19	0	0	1	0	0	1	11.545	3.46574	20	50	50	50	3	5	4	8	1	1
100000000	19	0	0	25	88		73	260912	294	20		5	5	1777	5	0	5			20	73	25	1	1517	72940	2	101	1	4	4	19	0	0	1	0	0	1	12.4719	5.68698	40	50	30	30	3	5	5	7	1	1
100000000	19	0	0	26	88		73	75922	177	20		5	5	1778	5	0	5			20	73	26	1	315	92880	0	145	1	4	4	19	0	0	1	0	0	1	11.2375	5.18178	30	50	40	40	3	5	5	8	1	1
100000000	44	0	0	1	89	31	31	33	2					1779		0					31	1	1	0	1	0	0	1	2	2	44	0	0	0	0	0	0	3.52636	1.09861	20	0			1	1	5	8	1
100000000	44	0	0	2	89		31	115	5					1780		0					31	2	1	2	27	0	0	1	3	3	44	0	0	0	0	0	0	4.75359	1.79176	50				1	1	5	7	1
100000000	44	1	0	4	89		31	87	16					1781		0					31	4	1	0	60	0	1	1	3	3	44	1	0	0	0	0	0	4.47734	2.83321	20				1	5	5	11	1
100000000	44	0	0	5	89		31	56	4					1782		0					31	5	1	0	60	0	1	1	3	3	44	0	0	0	0	0	0	4.04305	1.60944	20	80			1	4	4	8	1
100000000	44	0	0	10	89		31	1911	21	8		5	5	1783	5	0	5			8	31	10	1	1	1302	0	22	1	3	3	44	0	0	0	0	0	0	7.55591	3.09104	50	80	50	50	1	5	5	11	1
100000000	44	0	0	15	89		31	24180	57	8	1	5	5	1784	5	0	5	1	1	8	31	15	1	178	6493	1	67	1	3	3	44	0	0	0	0	0	0	10.0933	4.06044	100	100	100	100	2	5	5	11	1
100000000	44	0	0	17	89		31	291	16	8	1	5	5	1785	5	0	5	1	1	8	31	17	1	0	8186	0	84	1	3	3	44	0	0	0	0	0	0	5.67675	2.83321	50	100	50	50	1	5	5	9	1
100000000	44	0	0	18	89		31	113	2	8	1	5	5	1786	5	0	5	1	1	8	31	18	1	1	8187	0	84	1	4	4	44	0	0	0	0	0	0	4.7362	1.09861	100	100	100	100	2	5	5	7	1
100000000	44	0	0	20	89		31	65605	279	8		5	3	1787	5	0	5			8	31	20	1	329	22797	1	98	1	4	4	44	0	0	0	0	0	0	11.0914	5.63479	50	100	100	100	1	5	5	8	1
100000000	44	0	0	24	89		31	103256	31	8		5	5	1788	5	0	5			8	31	24	1	1040	67454	3	174	1	3	3	44	0	0	0	0	0	0	11.545	3.46574	50	100	50	50	1	5	5	10	1
100000000	44	0	0	25	89		31	260912	294	8		5	5	1789	5	0	5			8	31	25	1	2542	130954	5	229	1	2	2	44	0	0	0	0	0	0	12.4719	5.68698	50	100	100	100	1	5	5	8	1
100000000	44	0	0	26	89		31	75922	177	8		5	5	1790	5	0	5			8	31	26	1	558	169876	2	333	1	2	2	44	0	0	0	0	0	0	11.2375	5.18178	50	100	50	50	1	5	5	9	1
100000000	45	0	0	1	90	63	63	33	2					1791		0					63	1	1	0	1	0	0	1	3	3	45	0	0	0	0	0	0	3.52636	1.09861	5	0			4	1	4	7	1
100000000	45	0	0	2	90		63	115	5					1792		0					63	2	1	0	3	0	0	1	3	3	45	0	0	0	0	0	0	4.75359	1.79176	10				4	1	4	7	1
100000000	45	0	0	3	90		63	642	13					1793		0					63	3	1	0	16	0	0	1	3	3	45	0	0	0	0	0	0	6.46615	2.63906	10				4	1	3	7	1
100000000	45	1	0	4	90		63	87	16					1794		0					63	4	1	0	17	0	0	1	3	3	45	1	0	0	0	0	0	4.47734	2.83321	5				5	2	3	7	1
100000000	45	0	0	5	90		63	56	4					1795		0					63	5	1	0	17	0	0	1	3	3	45	0	0	0	0	0	0	4.04305	1.60944	5	15			4	3	3	7	1
100000000	45	0	0	6	90		63	740	12	21		5	1	1796	5	0	5			21	63	6	1	0	366	0	1	1	3	3	45	0	0	0	0	0	0	6.608	2.56495	0	10	20	20	1	4	2	6	1
100000000	45	0	0	7	90		63	2445	45	21		5	1	1797	5	0	5			21	63	7	1	9	536	0	1	1	3	3	45	0	0	0	0	0	0	7.80221	3.82864	5	30	20	20	4	5	3	8	1
100000000	45	0	0	8	90		63	7161	78	21		5	1	1798	5	0	5			21	63	8	1	46	1472	0	11	1	3	3	45	0	0	0	0	0	0	8.87655	4.36945	10	50	5	5	3	5	3	6	1
100000000	45	0	0	9	90		63	1444	79	21		5	5	1799	5	0	5			21	63	9	1	1	1934	0	21	1	3	3	45	0	0	0	0	0	0	7.27586	4.38203	10	20	10	10	4	5	3	8	1
100000000	45	0	0	10	90		63	1911	21	21		5	5	1800	5	0	5			21	63	10	1	0	1949	0	22	1	3	3	45	0	0	0	0	0	0	7.55591	3.09104	10	10	10	10	5	5	3	8	1
100000000	45	0	0	11	90		63	5106	56	21		5	5	1801	5	0	5			21	63	11	1	9	2085	0	22	1	3	3	45	0	0	0	0	0	0	8.53837	4.04305	5	10	10	10	5	5	4	8	1
100000000	45	0	0	12	90		63	3704	95	21	0	5	5	1802	5	0	5	0	0	21	63	12	1	11	3013	0	25	1	3	3	45	0	0	0	0	0	0	8.21744	4.56435	5	10	10	10	4	5	4	8	1
100000000	45	0	0	13	90		63	1706	31	21	0	5	5	1803	5	0	5	0	0	21	63	13	1	4	3069	0	27	1	3	3	45	0	0	0	0	0	0	7.44249	3.46574	10	20	10	10	4	5	4	8	1
100000000	45	0	0	14	90		63	10727	9	21	1	5	5	1804	5	0	5	1	1	21	63	14	1	15	3214	0	27	1	3	3	45	0	0	0	0	0	0	9.28061	2.30259	10	20	10	10	3	5	3	8	1
100000000	45	0	1	15	90		63	24180	57	21	1	5	5	1805	5	0	5	1	1	21	63	15	1	116	5117	0	30	1	3	3	45	0	1	0	0	0	0	10.0933	4.06044	10	30	10	10	5	5	4	8	1
100000000	45	0	1	16	90		63	2083	45	21	1	5	2	1806	5	0	5	1	1	21	63	16	1	7	6089	1	40	1	3	3	45	0	1	0	0	0	0	7.64205	3.82864	10	20	25	25	5	5	3	6	1
100000000	45	0	0	17	90		63	291	16	21	1	5	3	1807	5	0	5	1	1	21	63	17	1	0	6137	0	41	1	3	3	45	0	0	0	0	0	0	5.67675	2.83321	10	20	10	10	4	5	4	6	1
100000000	45	0	0	18	90		63	113	2	21	1	5	2	1808	5	0	5	1	1	21	63	18	1	0	6137	0	41	1	3	3	45	0	0	0	0	0	0	4.7362	1.09861	0	5	5	5	4	5	4	8	1
100000000	45	0	0	19	90		63	21887	11	21		5	1	1809	5	0	5			21	63	19	1	88	6452	0	41	1	3	3	45	0	0	0	0	0	0	9.99369	2.48491	15	30	40	40	3	5	3	7	1
100000000	45	0	1	20	90		63	65605	279	21		5	3	1810	5	0	5			21	63	20	1	265	17912	1	85	1	3	3	45	0	1	0	0	0	0	11.0914	5.63479	5	50	5	5	4	5	3	8	1
100000000	45	0	0	21	90		63	49684	62	21		5	5	1811	5	0	5			21	63	21	1	635	33436	1	122	1	3	3	45	0	0	0	0	0	0	10.8135	4.14314	2	15	30	30	4	5	4	8	1
100000000	45	0	0	22	90		63	37342	44	21		5	3	1812	5	0	5			21	63	22	1	481	48941	0	140	1	3	3	45	0	0	0	0	0	0	10.5279	3.80666	5	10	10	10	5	5	3	8	1
100000000	45	0	0	23	90		63	14692	18	21		5	5	1813	5	0	5			21	63	23	1	170	56129	0	144	1	3	3	45	0	0	0	0	0	0	9.59513	2.94444	0	25	10	10	4	5	4	8	1
100000000	45	0	0	24	90		63	103256	31	21		5	5	1814	5	0	5			21	63	24	1	1008	67079	0	150	1	3	3	45	0	0	0	0	0	0	11.545	3.46574	3	15	10	10	1	5	3	8	1
100000000	45	0	0	25	90		63	260912	294	21		5	5	1815	5	0	5			21	63	25	1	3306	140818	2	227	1	3	3	45	0	0	0	0	0	0	12.4719	5.68698	5	15	20	20	4	5	4	8	1
100000000	45	0	0	26	90		63	75922	177	21		5	5	1816	5	0	5			21	63	26	1	819	188153	1	342	1	3	3	45	0	0	0	0	0	0	11.2375	5.18178	5	10	20	20	3	5	5	8	1
100000000	26	0	0	1	91	20	20	33	2					1817		0					20	1		0	17	0	0		1	1	26	0	0	0	1	1	0	3.52636	1.09861	2	0			4	4	5	6	1
100000000	26	0	0	2	91		20	115	5					1818		0					20	2		1	35	0	0		3	3	26	0	0	0	1	1	0	4.75359	1.79176	2				4	4	5	7	1
100000000	26	0	0	3	91		20	642	13					1819		0					20	3		9	174	0	1		3	3	26	0	0	0	1	1	0	6.46615	2.63906	1				4	3	3	5	1
100000000	21	0	0	1	92	70	70	33	2					1820		0					70	1	1	0	2	0	0	1	4	4	21	0	0	1	0	0	1	3.52636	1.09861	0	1			3	3	4	8	1	1
100000000	21	0	0	2	92		70	115	5					1821		0					70	2	1	2	17	0	0	1	4	4	21	0	0	1	0	0	1	4.75359	1.79176	10				4	4	4	9	1	1
100000000	21	0	0	3	92		70	642	13					1822		0					70	3	1	11	97	0	1	1	4	4	21	0	0	1	0	0	1	6.46615	2.63906	1				4	5	5	9	1	1
100000000	21	1	0	4	92		70	87	16					1823		0					70	4	1	0	150	0	6	1	4	4	21	1	0	1	0	0	1	4.47734	2.83321	50				4	5	5	9	1	1
100000000	21	0	0	5	92		70	56	4					1824		0					70	5	1	0	153	0	7	1	4	4	21	0	0	1	0	0	1	4.04305	1.60944	10	10			4	4	4	9	1	1
100000000	21	0	0	6	92		70	740	12	21		3	4	1825	3	0	3			21	70	6	1	8	668	1	11	1	5	5	21	0	0	1	0	0	1	6.608	2.56495	1	10	5	5	3	5	4	9	1	1
100000000	21	0	0	7	92		70	2445	45	21		1	5	1826	1	0	1			21	70	7	1	34	1195	0	14	1	5	5	21	0	0	1	0	0	1	7.80221	3.82864	1	5	10	10	4	5	5	9	1	1
100000000	21	1	0	8	92		70	7161	78	21		5	5	1827	5	0	5			21	70	8	1	78	3366	1	53	1	5	5	21	1	0	1	0	0	1	8.87655	4.36945	1	1	1	1	4	5	5	9	1	1
100000000	21	1	0	9	92		70	1444	79	21		5	5	1828	5	0	5			21	70	9	1	12	4527	0	96	1	5	5	21	1	0	1	0	0	1	7.27586	4.38203	1	1	5	5	3	5	4	9	1	1
100000000	21	0	0	10	92		70	1911	21	21		5	5	1829	5	0	5			21	70	10	1	18	4752	0	123	1	5	5	21	0	0	1	0	0	1	7.55591	3.09104	30	30	30	30	1	5	5	9	1	1
100000000	21	0	0	11	92		70	5106	56	21		5	5	1830	5	0	5			21	70	11	1	41	5416	1	130	1	5	5	21	0	0	1	0	0	1	8.53837	4.04305	1	5	5	5	3	5	5	9	1	1
100000000	21	0	1	12	92		70	3704	95	21	0	5	5	1831	5	0	5	0	0	21	70	12	1	60	8455	2	158	1	5	5	21	0	1	1	0	0	1	8.21744	4.56435	5	5	5	5	4	5	5	9	1	1
100000000	21	0	0	13	92		70	1706	31	21	0	5	5	1832	5	0	5	0	0	21	70	13	1	6	9237	0	185	1	5	5	21	0	0	1	0	0	1	7.44249	3.46574	5	5	5	5	4	5	5	9	1	1
100000000	21	0	0	14	92		70	10727	9	21	1	5	5	1833	5	0	5	1	0	21	70	14	1	34	9571	0	188	1	5	5	21	0	0	1	0	0	1	9.28061	2.30259	5	10	10	10	4	5	4	9	1	1
100000000	21	1	0	15	92		70	24180	57	21	1	5	5	1834	5	0	5	1	1	21	70	15	1	308	14359	0	196	1	4	4	21	1	0	1	0	0	1	10.0933	4.06044	1	5	5	5	4	5	5	9	1	1
100000000	21	1	0	16	92		70	2083	45	21	1	5	5	1835	5	0	5	1	1	21	70	16	1	25	18185	0	209	1	5	5	21	1	0	1	0	0	1	7.64205	3.82864	10	10	10	10	3	5	5	9	1	1
100000000	21	0	0	17	92		70	291	16	21	1	5	5	1836	5	0	5	1	1	21	70	17	1	14	18771	0	218	1	4	4	21	0	0	1	0	0	1	5.67675	2.83321	5	10	10	10	5	5	5	9	1	1
100000000	21	0	0	18	92		70	113	2	21	1	5	5	1837	5	0	5	1	1	21	70	18	1	3	18907	0	218	1	3	3	21	0	0	1	0	0	1	4.7362	1.09861	5	10	10	10	4	5	5	9	1	1
100000000	21	0	0	19	92		70	21887	11	21		5	5	1838	5	0	5			21	70	19	1	248	19885	0	219	1	4	4	21	0	0	1	0	0	1	9.99369	2.48491	1	5	10	10	4	5	5	9	1	1
100000000	21	0	1	20	92		70	65605	279	21		5	5	1839	5	0	5			21	70	20	1	850	50511	2	267	1	4	4	21	0	1	1	0	0	1	11.0914	5.63479	1	5	10	10	5	5	5	9	1	1
100000000	21	0	0	21	92		70	49684	62	21		5	5	1840	5	0	5			21	70	21	1	636	76656	0	320	1	5	5	21	0	0	1	0	0	1	10.8135	4.14314	5	10	10	10	5	5	5	9	1	1
100000000	21	0	0	22	92		70	37342	44	21		5	5	1841	5	0	5			21	70	22	1	634	94741	1	327	1	5	5	21	0	0	1	0	0	1	10.5279	3.80666	5	10	10	10	4	5	4	9	1	1
100000000	21	0	0	23	92		70	14692	18	21		5	3	1842	5	0	5			21	70	23	1	236	105198	0	343	1	5	5	21	0	0	1	0	0	1	9.59513	2.94444	1	5	5	5	5	5	5	9	1	1
100000000	21	0	0	24	92		70	103256	31	21		5	5	1843	5	0	5			21	70	24	1	1044	117018	0	351	1	4	4	21	0	0	1	0	0	1	11.545	3.46574	1	2	2	2	4	5	5	9	1	1
100000000	21	0	0	25	92		70	260912	294	21		5	5	1844	5	0	5			21	70	25	1	4155	211186	3	423	1	5	5	21	0	0	1	0	0	1	12.4719	5.68698	1	5	5	5	4	5	5	9	1	1
100000000	21	0	0	26	92		70	75922	177	21		5	5	1845	5	0	5			21	70	26	1	1257	279660	5	549	1	5	5	21	0	0	1	0	0	1	11.2375	5.18178	5	5	5	5	5	5	5	9	1	1
100000000	2	0	0	1	93	73	73	33	2					1846		0					73	1	0	0	0	0	0	0	6	6	2	0	0	1	0	0	1	3.52636	1.09861	30	0			1	1	5	10	1	1
100000000	2	0	0	2	93		73	115	5					1847		0					73	2	0	0	6	0	0	0	6	6	2	0	0	1	0	0	1	4.75359	1.79176	15				1	1	5	11	1	1
100000000	2	0	0	3	93		73	642	13					1848		0					73	3	0	3	17	0	0	0	6	6	2	0	0	1	0	0	1	6.46615	2.63906	15				2	1	5	8	1	1
100000000	2	1	0	4	93		73	87	16					1849		0					73	4	0	0	27	0	0	0	6	6	2	1	0	1	0	0	1	4.47734	2.83321	25				2	5	5	2	1	1
100000000	2	0	0	5	93		73	56	4					1850		0					73	5	0	0	27	0	1	0	6	6	2	0	0	1	0	0	1	4.04305	1.60944	20	30			3	5	5	8	1	1
100000000	2	0	0	6	93		73	740	12	13		5	5	1851	5	0	5			13	73	6	0	9	158	0	1	0	6	6	2	0	0	1	0	0	1	6.608	2.56495	20	40	20	20	2	5	4	9	1	1
100000000	2	0	0	7	93		73	2445	45	13		5	5	1852	5	0	5			13	73	7	0	6	321	0	6	0	6	6	2	0	0	1	0	0	1	7.80221	3.82864	20	50	30	30	1	5	5	6	1	1
100000000	2	0	0	8	93		73	7161	78	13		5	4	1853	5	0	5			13	73	8	0	15	622	0	8	0	6	6	2	0	0	1	0	0	1	8.87655	4.36945	10	50	20	20	4	5	5	6	1	1
100000000	2	0	0	9	93		73	1444	79	13		5	5	1854	5	0	5			13	73	9	0	2	812	1	18	0	5	5	2	0	0	1	0	0	1	7.27586	4.38203	10	30	10	10	4	5	5	8	1	1
100000000	2	0	0	10	93		73	1911	21	13		5	5	1855	5	0	5			13	73	10	0	7	909	0	20	0	5	5	2	0	0	1	0	0	1	7.55591	3.09104	20	60	10	10	3	5	4	8	1	1
100000000	2	0	0	11	93		73	5106	56	13		4	5	1856	4	0	4			13	73	11	0	27	1435	0	20	0	6	6	2	0	0	1	0	0	1	8.53837	4.04305	20	60	20	20	3	5	5	4	1	1
100000000	2	0	0	12	93		73	3704	95	13	0	4	5	1857	4	0	4	0	0	13	73	12	0	32	2315	1	30	0	6	6	2	0	0	1	0	0	1	8.21744	4.56435	25	65	30	30	4	5	4	7	1	1
100000000	2	0	0	13	93		73	1706	31	13	0	5	5	1858	5	0	5	0	0	13	73	13	0	2	2465	0	31	0	6	6	2	0	0	1	0	0	1	7.44249	3.46574	30	60	20	20	4	5	5	5	1	1
100000000	2	0	0	14	93		73	10727	9	13	0	4	5	1859	4	0	4	0	0	13	73	14	0	15	2676	0	31	0	6	6	2	0	0	1	0	0	1	9.28061	2.30259	10	30	10	10	4	5	5	5	1	1
100000000	2	0	0	15	93		73	24180	57	13	0	4	5	1860	4	0	4	0	0	13	73	15	0	103	4054	0	33	0	6	6	2	0	0	1	0	0	1	10.0933	4.06044	25	50	30	30	4	5	5	5	1	1
100000000	2	0	0	16	93		73	2083	45	13	0	3	3	1861	3	0	3	0	0	13	73	16	0	34	5570	0	35	0	6	6	2	0	0	1	0	0	1	7.64205	3.82864	20	60	20	20	4	5	5	3	1	1
100000000	2	0	0	17	93		73	291	16	13	0	3	2	1862	3	0	3	0	0	13	73	17	0	0	5892	0	38	0	6	6	2	0	0	1	0	0	1	5.67675	2.83321	10	80	50	50	4	5	5	6	1	1
100000000	2	0	0	18	93		73	113	2	13	0	5	5	1863	5	0	5	0	0	13	73	18	0	0	5897	0	38	0	6	6	2	0	0	1	0	0	1	4.7362	1.09861	25	50	20	20	4	5	5	6	1	1
100000000	23	0	0	1	94	19	19	33	2					1864		0					19	1		3	114	2	10		3	3	23	0	0	0	1	1	0	3.52636	1.09861	20	0			4	3	4	9	0	1
100000000	23	0	0	2	94		19	115	5					1865		0					19	2		3	160	0	19		3	3	23	0	0	0	1	1	0	4.75359	1.79176	20				2	3	5	7	0	1
100000000	23	0	0	3	94		19	642	13					1866		0					19	3		14	315	1	22		3	3	23	0	0	0	1	1	0	6.46615	2.63906	50				3	4	5	8	0	1
100000000	23	1	0	4	94		19	87	16					1867		0					19	4		0	498	0	34		3	3	23	1	0	0	1	1	0	4.47734	2.83321	30				2	5	5	6	0	1
100000000	23	0	0	6	94		19	740	12	4		4	5	1868	4	0	4			4	19	6		43	5877	0	92		2	2	23	0	0	0	1	1	0	6.608	2.56495	30	30	30	30	1	4	4	9	0	1
100000000	23	0	0	7	94		19	2445	45	4		5	5	1869	5	0	5			4	19	7		215	10951	4	127		3	3	23	0	0	0	1	1	0	7.80221	3.82864	20	40	20	20	2	5	3	7	0	1
100000000	23	0	0	10	94		19	1911	21	4		2	3	1870	2	0	2			4	19	10		74	26913	0	572		3	3	23	0	0	0	1	1	0	7.55591	3.09104	20	30	20	20	1	4	5	9	0	1
100000000	23	0	0	24	94		19	103256	31	4		4	4	1871	4	0	4			4	19	24		6351	618867	2	2109		3	3	23	0	0	0	1	1	0	11.545	3.46574	20	30	20	20	2	5	4	7	0	1
100000000	17	0	0	1	95	59	59	33	2					1872		0					59	1	1	0	7	0	0	1	2	2	17	0	0	0	0	0	0	3.52636	1.09861	0	0			1	5	5	6	1
100000000	17	0	0	2	95		59	115	5					1873		0					59	2	1	0	8	0	0	1	1	1	17	0	0	0	0	0	0	4.75359	1.79176	0				1	5	5	6	1
100000000	17	0	0	3	95		59	642	13					1874		0					59	3	1	20	92	0	0	1	1	1	17	0	0	0	0	0	0	6.46615	2.63906	0				1	5	5	6	1
100000000	17	1	0	4	95		59	87	16					1875		0					59	4	1	0	275	0	16	1	2	2	17	1	0	0	0	0	0	4.47734	2.83321	0				4	5	5	6	1
100000000	17	0	0	5	95		59	56	4					1876		0					59	5	1	0	299	0	27	1	1	1	17	0	0	0	0	0	0	4.04305	1.60944	0	0			1	5	5	6	1
100000000	17	0	0	6	95		59	740	12	21		5	3	1877	5	0	5			21	59	6	1	2	797	1	49	1	1	1	17	0	0	0	0	0	0	6.608	2.56495	0	0	0	0	1	5	5	6	1
100000000	26	0	0	7	95		59	2445	45	21		5	3	1878	5	0	5			21	59	7	1	35	2771	0	39	1	2	2	26	0	0	0	0	0	0	7.80221	3.82864	0	50	0	0	1	5	5	6	1
100000000	26	1	0	8	95		59	7161	78	21		5	3	1879	5	0	5			21	59	8	1	120	6583	2	80	1	1	1	26	1	0	0	0	0	0	8.87655	4.36945	0	0	0	0	1	5	5	6	1
100000000	26	1	0	9	95		59	1444	79	21		3	3	1880	3	0	3			21	59	9	1	17	8957	0	147	1	2	2	26	1	0	0	0	0	0	7.27586	4.38203	0	0	0	0	1	5	5	6	1
100000000	26	0	0	10	95		59	1911	21	21		5	3	1881	5	0	5			21	59	10	1	19	9313	0	167	1	1	1	26	0	0	0	0	0	0	7.55591	3.09104	0	50	50	50	1	5	5	6	1
100000000	26	1	0	11	95		59	5106	56	21		5	5	1882	5	0	5			21	59	11	1	130	11557	0	181	1	2	2	26	1	0	0	0	0	0	8.53837	4.04305	0	0	0	0	1	5	5	6	1
100000000	26	1	0	12	95		59	3704	95	21	0	5	3	1883	5	0	5	0	0	21	59	12	1	42	15686	2	210	1	1	1	26	1	0	0	0	0	0	8.21744	4.56435	0	0	0	0	1	5	5	6	1
100000000	26	0	1	13	95		59	1706	31	21	0	5	3	1884	5	0	5	0	0	21	59	13	1	10	16514	1	241	1	2	2	26	0	1	0	0	0	0	7.44249	3.46574	0	0	0	0	1	5	5	6	1
100000000	26	0	1	14	95		59	10727	9	21	1	5	3	1885	5	0	5	1	0	21	59	14	1	167	18132	0	249	1	2	2	26	0	1	0	0	0	0	9.28061	2.30259	0	100	0	0	1	5	5	6	1
100000000	26	1	0	15	95		59	24180	57	21	1	5	3	1886	5	0	5	1	1	21	59	15	1	523	28397	1	252	1	2	2	26	1	0	0	0	0	0	10.0933	4.06044	0	0	0	0	1	5	5	6	1
100000000	26	1	0	16	95		59	2083	45	21	1	5	3	1887	5	0	5	1	1	21	59	16	1	39	35195	1	263	1	2	2	26	1	0	0	0	0	0	7.64205	3.82864	0	100	0	0	1	5	5	6	1
100000000	26	0	0	17	95		59	291	16	21	1	5	3	1888	5	0	5	1	1	21	59	17	1	5	35870	0	290	1	2	2	26	0	0	0	0	0	0	5.67675	2.83321	0	50	50	50	1	5	5	6	1
100000000	26	0	0	18	95		59	113	2	21	1	5	4	1889	5	0	5	1	1	21	59	18	1	0	35986	0	291	1	2	2	26	0	0	0	0	0	0	4.7362	1.09861	0	25	25	25	1	5	5	6	1
100000000	26	0	0	19	95		59	21887	11	21		5	3	1890	5	0	5			21	59	19	1	671	38938	0	292	1	2	2	26	0	0	0	0	0	0	9.99369	2.48491	0	50	50	50	1	5	5	6	1
100000000	26	0	1	20	95		59	65605	279	21		5	3	1891	5	0	5			21	59	20	1	1173	119434	8	406	1	2	2	26	0	1	0	0	0	0	11.0914	5.63479	0	50	0	0	1	5	5	6	1
100000000	26	0	0	21	95		59	49684	62	21		5	3	1892	5	0	5			21	59	21	1	920	168970	2	688	1	2	2	26	0	0	0	0	0	0	10.8135	4.14314	0	50	50	50	1	5	5	6	1
100000000	26	0	0	22	95		59	37342	44	21		4	3	1893	4	0	4			21	59	22	1	898	195785	0	708	1	2	2	26	0	0	0	0	0	0	10.5279	3.80666	25	25	25	25	1	5	5	6	1
100000000	26	0	0	23	95		59	14692	18	21		4	1	1894	4	0	4			21	59	23	1	315	208459	1	732	1	2	2	26	0	0	0	0	0	0	9.59513	2.94444	0	50	0	0	1	5	5	6	1
100000000	26	0	0	24	95		59	103256	31	21		5	3	1895	5	0	5			21	59	24	1	1941	228469	1	758	1	2	2	26	0	0	0	0	0	0	11.545	3.46574	0	50	25	25	1	5	5	6	1
100000000	26	0	0	25	95		59	260912	294	21		4	1	1896	4	0	4			21	59	25	1	5174	377890	5	824	1	2	2	26	0	0	0	0	0	0	12.4719	5.68698	0	50	0	0	1	1	1	6	1
100000000	26	0	0	26	95		59	75922	177	21		5	3	1897	5	0	5			21	59	26	1	1579	463448	7	1001	1	2	2	26	0	0	0	0	0	0	11.2375	5.18178	50	0	0	0	1	5	5	6	1
100000000	22	0	0	1	96	42	42	33	2					1898		0					42	1	1	0	3	0	0	1	2	2	22	0	0	0	0	0	0	3.52636	1.09861	0	5			3	2	2	6	1	1
100000000	22	0	0	2	96		42	115	5					1899		0					42	2	1	0	3	0	0	1	3	3	22	0	0	0	0	0	0	4.75359	1.79176	10				4	2	2	6	1	1
100000000	22	0	0	3	96		42	642	13					1900		0					42	3	1	4	36	0	0	1	3	3	22	0	0	0	0	0	0	6.46615	2.63906	5				2	4	3	6	1	1
100000000	22	1	0	4	96		42	87	16					1901		0					42	4	1	0	72	0	1	1	3	3	22	1	0	0	0	0	0	4.47734	2.83321	1				4	4	4	6	1	1
100000000	22	0	0	5	96		42	56	4					1902		0					42	5	1	0	77	0	1	1	4	4	22	0	0	0	0	0	0	4.04305	1.60944	5	15			2	4	4	6	1	1
100000000	22	0	0	6	96		42	740	12	20		5	5	1903	5	0	5			20	42	6	1	3	588	0	2	1	3	3	22	0	0	0	0	0	0	6.608	2.56495	5	10	10	10	3	3	4	6	1	1
100000000	22	0	0	7	96		42	2445	45	20		4	3	1904	4	0	4			20	42	7	1	41	1873	1	14	1	3	3	22	0	0	0	0	0	0	7.80221	3.82864	1	15	10	10	3	4	4	7	1	1
100000000	22	0	0	8	96		42	7161	78	20		3	3	1905	3	0	3			20	42	8	1	90	3744	3	62	1	3	3	22	0	0	0	0	0	0	8.87655	4.36945	10	20	5	5	3	5	4	6	1	1
100000000	22	0	0	9	96		42	1444	79	20		3	3	1906	3	0	3			20	42	9	1	32	4904	0	92	1	3	3	22	0	0	0	0	0	0	7.27586	4.38203	10	0	10	10	3	5	4	6	1	1
100000000	22	0	0	10	96		42	1911	21	20		4	4	1907	4	0	4			20	42	10	1	27	5549	0	115	1	3	3	22	0	0	0	0	0	0	7.55591	3.09104	10	10	10	10	4	5	4	6	1	1
100000000	22	0	0	11	96		42	5106	56	20		5	5	1908	5	0	5			20	42	11	1	28	6267	0	121	1	3	3	22	0	0	0	0	0	0	8.53837	4.04305	5	10	0	0	3	5	4	6	1	1
100000000	22	0	0	13	96		42	1706	31	20	0	5	5	1909	5	0	5	0	0	20	42	13	1	48	9181	0	150	1	2	2	22	0	0	0	0	0	0	7.44249	3.46574	5	10	10	10	1	5	4	6	1	1
100000000	22	0	0	14	96		42	10727	9	20	1	5	5	1910	5	0	5	1	0	20	42	14	1	121	10716	1	156	1	3	3	22	0	0	0	0	0	0	9.28061	2.30259	5	10	5	5	2	5	4	6	1	1
100000000	22	1	0	15	96		42	24180	57	20	1	5	5	1911	5	0	5	1	1	20	42	15	1	640	20695	1	166	1	3	3	22	1	0	0	0	0	0	10.0933	4.06044	5	10	5	5	4	5	4	6	1	1
100000000	22	1	0	16	96		42	2083	45	20	1	5	5	1912	5	0	5	1	1	20	42	16	1	32	26448	0	204	1	1	1	22	1	0	0	0	0	0	7.64205	3.82864	5	5	5	5	3	5	4	6	1	1
100000000	22	0	0	17	96		42	291	16	20	1	5	5	1913	5	0	5	1	1	20	42	17	1	2	26742	0	209	1	2	2	22	0	0	0	0	0	0	5.67675	2.83321	1	2	3	3	2	5	5	6	1	1
100000000	22	0	0	18	96		42	113	2	20	1	5	5	1914	5	0	5	1	1	20	42	18	1	0	26787	0	209	1	1	1	22	0	0	0	0	0	0	4.7362	1.09861	1	5	2	2	2	5	4	6	1	1
100000000	22	0	0	19	96		42	21887	11	20		5	5	1915	5	0	5			20	42	19	1	515	28588	0	210	1	2	2	22	0	0	0	0	0	0	9.99369	2.48491	5	5	5	5	2	5	4	6	1	1
100000000	22	0	1	20	96		42	65605	279	20		3	4	1916	3	0	3			20	42	20	1	1569	85022	11	322	1	3	3	22	0	1	0	0	0	0	11.0914	5.63479	10	10	10	10	2	5	5	6	1	1
100000000	22	0	0	21	96		42	49684	62	20		5	5	1917	5	0	5			20	42	21	1	919	136237	0	389	1	1	1	22	0	0	0	0	0	0	10.8135	4.14314	5	5	15	15	3	5	4	7	1	1
100000000	22	0	0	22	96		42	37342	44	20		3	4	1918	3	0	3			20	42	22	1	1030	162888	2	406	1	2	2	22	0	0	0	0	0	0	10.5279	3.80666	5	15	15	15	2	5	5	6	1	1
100000000	22	0	0	23	96		42	14692	18	20		4	4	1919	4	0	4			20	42	23	1	214	175991	0	420	1	2	2	22	0	0	0	0	0	0	9.59513	2.94444	5	10	5	5	2	5	5	7	1	1
100000000	22	0	0	24	96		42	103256	31	20		3	4	1920	3	0	3			20	42	24	1	2239	195879	0	425	1	2	2	22	0	0	0	0	0	0	11.545	3.46574	10	15	10	10	1	4	4	6	1	1
100000000	22	0	0	25	96		42	260912	294	20		3	4	1921	3	0	3			20	42	25	1	7100	364533	2	568	1	2	2	22	0	0	0	0	0	0	12.4719	5.68698	10	20	10	10	3	5	5	7	1	1
100000000	22	0	0	26	96		42	75922	177	20		2	3	1922	2	0	2			20	42	26	1	2132	474329	1	727	1	2	2	22	0	0	0	0	0	0	11.2375	5.18178	5	10	5	5	1	5	5	6	1	1
100000000	27	0	0	1	97	68	68	33	2					1923		0					68	1	1	3	92	0	0	1	6	6	27	0	0	1	0	0	0	3.52636	1.09861	50	50			3	3	2	5	1	1
100000000	27	0	0	2	97		68	115	5					1924		0					68	2	1	20	176	0	2	1	4	4	27	0	0	1	0	0	0	4.75359	1.79176	30				3	4	3	5	1	1
100000000	27	1	0	3	97		68	642	13					1925		0					68	3	1	80	696	0	6	1	5	5	27	1	0	1	0	0	0	6.46615	2.63906	50				4	4	2	6	1	1
100000000	27	1	0	4	97		68	87	16					1926		0					68	4	1	10	1716	0	59	1	5	5	27	1	0	1	0	0	0	4.47734	2.83321	50				4	4	2	4	1	1
100000000	27	0	0	5	97		68	56	4					1927		0					68	5	1	0	1786	0	85	1	4	4	27	0	0	1	0	0	0	4.04305	1.60944	70	70			4	4	3	5	1	1
100000000	27	0	0	6	97		68	740	12	21		5	3	1928	5	0	5			21	68	6	1	100	11880	1	232	1	5	5	27	0	0	1	0	0	0	6.608	2.56495	20	10	10	10	3	5	3	4	1	1
100000000	27	0	0	7	97		68	2445	45	21		5	3	1929	5	0	5			21	68	7	1	394	21805	5	346	1	5	5	27	0	0	1	0	0	0	7.80221	3.82864	60	60	70	70	3	4	3	4	1	1
100000000	27	1	0	8	97		68	7161	78	21		3	3	1930	3	0	3			21	68	8	1	568	37037	12	726	1	5	5	27	1	0	1	0	0	0	8.87655	4.36945	50	70	60	60	4	5	3	4	1	1
100000000	27	1	0	9	97		68	1444	79	21		4	3	1931	4	0	4			21	68	9	1	133	46282	11	1078	1	5	5	27	1	0	1	0	0	0	7.27586	4.38203	20	40	30	30	4	3	2	4	1	1
100000000	27	0	0	10	97		68	1911	21	21		4	3	1932	4	0	4			21	68	10	1	262	49682	1	1170	1	4	4	27	0	0	1	0	0	0	7.55591	3.09104	70	80	40	40	3	3	3	4	1	1
100000000	27	1	0	11	97		68	5106	56	21		4	3	1933	4	0	4			21	68	11	1	1161	73409	15	1324	1	6	6	27	1	0	1	0	0	0	8.53837	4.04305	50	50	50	50	4	4	3	6	1	1
100000000	27	1	0	12	97		68	3704	95	21	0	5	3	1934	5	0	5	0	0	21	68	12	1	290	99206	13	2260	1	6	6	27	1	0	1	0	0	0	8.21744	4.56435	20	50	50	50	4	4	3	4	1	1
100000000	27	0	1	13	97		68	1706	31	21	0	5	4	1935	5	0	5	0	0	21	68	13	1	120	102950	5	2640	1	5	5	27	0	1	1	0	0	0	7.44249	3.46574	20	40	30	30	4	5	4	7	1	1
100000000	27	1	0	14	97		68	10727	9	21	1	5	3	1936	5	0	5	1	1	21	68	14	1	882	113095	0	2721	1	5	5	27	1	0	1	0	0	0	9.28061	2.30259	20	50	25	25	2	4	3	3	1	1
100000000	27	1	0	15	97		68	24180	57	21	1	5	4	1937	5	0	5	1	1	21	68	15	1	2814	159743	2	2780	1	5	5	27	1	0	1	0	0	0	10.0933	4.06044	30	60	20	20	4	4	4	5	1	1
100000000	27	1	0	16	97		68	2083	45	21	1	3	3	1938	3	0	3	1	1	21	68	16	1	240	197658	2	2942	1	4	4	27	1	0	1	0	0	0	7.64205	3.82864	20	20	10	10	4	2	2	4	1	1
100000000	27	0	0	17	97		68	291	16	21	1	5	4	1939	5	0	5	1	1	21	68	17	1	52	202372	1	3045	1	5	5	27	0	0	1	0	0	0	5.67675	2.83321	20	50	30	30	4	4	3	4	1	1
100000000	27	0	0	18	97		68	113	2	21	1	5	5	1940	5	0	5	1	1	21	68	18	1	14	203081	2	3064	1	5	5	27	0	0	1	0	0	0	4.7362	1.09861	30	60	50	50	4	5	3	6	1	1
100000000	27	0	0	19	97		68	21887	11	21		5	5	1941	5	0	5			21	68	19	1	2826	215408	2	3069	1	4	4	27	0	0	1	0	0	0	9.99369	2.48491	80	90	50	50	5	5	3	4	1	1
100000000	27	0	1	20	97		68	65605	279	21		5	2	1942	5	0	5			21	68	20	1	8532	625418	47	3814	1	6	6	27	0	1	1	0	0	0	11.0914	5.63479	70	80	60	60	5	4	4	4	1	1
100000000	27	0	0	21	97		68	49684	62	21		5	4	1943	5	0	5			21	68	21	1	3692	852439	7	4855	1	5	5	27	0	0	1	0	0	0	10.8135	4.14314	50	80	60	60	3	4	3	4	1	1
100000000	27	0	0	22	97		68	37342	44	21		5	4	1944	5	0	5			21	68	22	1	2991	949828	8	5013	1	5	5	27	0	0	1	0	0	0	10.5279	3.80666	10	30	15	15	5	5	3	4	1	1
100000000	27	0	0	23	97		68	14692	18	21		5	4	1945	5	0	5			21	68	23	1	1125	996197	2	5101	1	5	5	27	0	0	1	0	0	0	9.59513	2.94444	20	40	10	10	4	4	4	4	1	1
100000000	27	0	0	24	97		68	103256	31	21		5	4	1946	5	0	5			21	68	24	1	9745	1100000	1	5231	1	5	5	27	0	0	1	0	0	0	11.545	3.46574	10	30	20	20	3	4	4	4	1	1
100000000	27	0	0	25	97		68	260912	294	21		5	4	1947	5	0	5			21	68	25	1	22784	1700000	30	5759	1	4	4	27	0	0	1	0	0	0	12.4719	5.68698	20	30	30	30	5	4	3	5	1	1
100000000	27	0	0	26	97		68	75922	177	21		5	2	1948	5	0	5			21	68	26	1	5690	2000000	16	6315	1	5	5	27	0	0	1	0	0	0	11.2375	5.18178	10	40	40	40	4	4	3	6	1	1
100000000	1	0	0	1	98	55	55	33	2					1949		0					55	1	1	9	137	0	4	1	2	2	1	0	0	0	0	0	0	3.52636	1.09861	0	0			4	2	4	9	1	0
100000000	1	0	0	2	98		55	115	5					1950		0					55	2	1	1	169	0	7	1	3	3	1	0	0	0	0	0	0	4.75359	1.79176	50				5	3	5	9	1	0
100000000	1	0	0	3	98		55	642	13					1951		0					55	3	1	13	239	0	10	1	3	3	1	0	0	0	0	0	0	6.46615	2.63906	20				4	4	5	8	1	0
100000000	1	1	0	4	98		55	87	16					1952		0					55	4	1	6	934	1	48	1	3	3	1	1	0	0	0	0	0	4.47734	2.83321	20				4	4	5	8	1	0
100000000	1	0	0	5	98		55	56	4					1953		0					55	5	1	10	1154	0	91	1	2	2	1	0	0	0	0	0	0	4.04305	1.60944	5	50			2	5	4	8	1	0
100000000	1	0	0	6	98		55	740	12	21		1	3	1954	1	0	1			21	55	6	1	51	2703	0	108	1	1	1	1	0	0	0	0	0	0	6.608	2.56495	50	50	30	30	1	5	4	7	1	0
100000000	1	0	0	7	98		55	2445	45	21		1	2	1955	1	0	1			21	55	7	1	212	9666	13	237	1	2	2	1	0	0	0	0	0	0	7.80221	3.82864	20	100	100	100	1	5	5	6	1	0
100000000	1	0	0	8	98		55	7161	78	21		2	3	1956	2	0	2			21	55	8	1	202	15498	6	527	1	1	1	1	0	0	0	0	0	0	8.87655	4.36945	50	50	60	60	1	5	4	8	1	0
100000000	1	0	0	9	98		55	1444	79	21		3	5	1957	3	0	3			21	55	9	1	64	18642	2	644	1	1	1	1	0	0	0	0	0	0	7.27586	4.38203	10	10	10	10	1	5	4	6	1	0
100000000	1	0	0	10	98		55	1911	21	21		3	5	1958	3	0	3			21	55	10	1	81	20544	2	737	1	1	1	1	0	0	0	0	0	0	7.55591	3.09104	10	40	30	30	2	5	5	9	1	0
100000000	1	0	0	11	98		55	5106	56	21		4	5	1959	4	0	4			21	55	11	1	158	23000	5	826	1	2	2	1	0	0	0	0	0	0	8.53837	4.04305	10	10	30	30	2	5	5	8	1	0
100000000	1	1	0	12	98		55	3704	95	21	0	4	5	1960	4	0	4	0	0	21	55	12	1	423	36950	17	1066	1	1	1	1	1	0	0	0	0	0	8.21744	4.56435	10	100	10	10	4	5	4	7	1	0
100000000	1	0	1	13	98		55	1706	31	21	0	5	5	1961	5	0	5	0	0	21	55	13	1	33	41169	4	1377	1	1	1	1	0	1	0	0	0	0	7.44249	3.46574	10	50	10	10	4	5	5	9	1	0
100000000	1	0	1	14	98		55	10727	9	21	0	5	5	1962	5	0	5	0	0	21	55	14	1	250	44140	0	1424	1	1	1	1	0	1	0	0	0	0	9.28061	2.30259	50	80	20	20	2	5	4	9	1	0
100000000	1	1	0	15	98		55	24180	57	21	0	4	5	1963	4	0	4	0	0	21	55	15	1	382	55420	1	1438	1	1	1	1	1	0	0	0	0	0	10.0933	4.06044	20	50	50	50	3	5	5	8	1	0
100000000	1	1	0	16	98		55	2083	45	21	0	5	5	1964	5	0	5	0	0	21	55	16	1	63	60005	0	1466	1	1	1	1	1	0	0	0	0	0	7.64205	3.82864	10	20	10	10	1	5	5	9	1	0
100000000	1	0	0	17	98		55	291	16	21	1	5	5	1965	5	0	5	1	1	21	55	17	1	8	60730	0	1470	1	1	1	1	0	0	0	0	0	0	5.67675	2.83321	10	20	20	20	1	5	4	10	1	0
100000000	1	0	0	18	98		55	113	2	21	1	5	5	1966	5	0	5	1	1	21	55	18	1	18	61116	0	1472	1	1	1	1	0	0	0	0	0	0	4.7362	1.09861	10	20	50	50	1	5	5	6	1	0
100000000	1	0	0	19	98		55	21887	11	21		5	5	1967	5	0	5			21	55	19	1	467	63242	0	1477	1	1	1	1	0	0	0	0	0	0	9.99369	2.48491	10	50	20	20	2	5	4	6	1	0
100000000	1	0	1	20	98		55	65605	279	21		5	5	1968	5	0	5			21	55	20	1	1929	165994	12	1734	1	1	1	1	0	1	0	0	0	0	11.0914	5.63479	10	50	20	20	1	5	4	9	1	0
100000000	1	0	0	21	98		55	49684	62	21		4	3	1969	4	0	4			21	55	21	1	2604	254938	2	1960	1	1	1	1	0	0	0	0	0	0	10.8135	4.14314	20	30	20	20	5	5	5	6	1	0
100000000	1	0	0	22	98		55	37342	44	21		5	5	1970	5	0	5			21	55	22	1	2553	341405	3	2044	1	2	2	1	0	0	0	0	0	0	10.5279	3.80666	50	20	50	50	1	5	4	6	1	0
100000000	1	0	0	23	98		55	14692	18	21		5	5	1971	5	0	5			21	55	23	1	795	374078	1	2083	1	1	1	1	0	0	0	0	0	0	9.59513	2.94444	10	50	10	10	1	5	5	6	1	0
100000000	1	0	0	24	98		55	103256	31	21		5	5	1972	5	0	5			21	55	24	1	1734	395192	0	2105	1	2	2	1	0	0	0	0	0	0	11.545	3.46574	50	80	50	50	1	5	4	6	1	0
100000000	1	0	0	25	98		55	260912	294	21		4	3	1973	4	0	4			21	55	25	1	8632	581465	5	2292	1	1	1	1	0	0	0	0	0	0	12.4719	5.68698	20	50	50	50	1	5	4	6	1	0
100000000	1	0	0	26	98		55	75922	177	21		5	5	1974	5	0	5			21	55	26	1	2996	715042	5	2529	1	2	2	1	0	0	0	0	0	0	11.2375	5.18178	20	50	50	50	1	5	4	6	1	0
100000000	26	0	0	1	99	78	78	33	2					1975		0					78	1		0	17	0	0		3	3	26	0	0	1	0	0	1	3.52636	1.09861	20	0			3	3	3	4	0
100000000	26	0	0	3	99		78	642	13					1976		0					78	3		9	174	0	1		4	4	26	0	0	1	0	0	1	6.46615	2.63906	50				2	2	3	4	0
100000000	26	1	0	4	99		78	87	16					1977		0					78	4		1	348	0	13		6	6	26	1	0	1	0	0	1	4.47734	2.83321	50				3	4	3	4	0
100000000	26	0	0	5	99		78	56	4					1978		0					78	5		0	360	0	18		4	4	26	0	0	1	0	0	1	4.04305	1.60944	10	18			4	5	4	4	0
100000000	26	0	0	6	99		78	740	12	4		5	5	1979	5	0	5			4	78	6		8	1966	0	30		4	4	26	0	0	1	0	0	1	6.608	2.56495	30	20	50	50	3	4	4	4	0
100000000	26	0	0	7	99		78	2445	45	4		5	5	1980	5	0	5			4	78	7		35	2771	0	39		4	4	26	0	0	1	0	0	1	7.80221	3.82864	50	80	100	100	3	3	3	4	0
100000000	26	1	0	8	99		78	7161	78	4		5	5	1981	5	0	5			4	78	8		120	6583	2	80		5	5	26	1	0	1	0	0	1	8.87655	4.36945	50	90	100	100	1	3	3	3	0
100000000	26	1	0	9	99		78	1444	79	4		5	3	1982	5	0	5			4	78	9		17	8957	0	147		4	4	26	1	0	1	0	0	1	7.27586	4.38203	50	80	70	70	3	3	3	4	0
100000000	27	0	0	1	100	73	73	33	2					1983		0					73	1	1	3	92	0	0	1	3	3	27	0	0	1	0	0	1	3.52636	1.09861	10	30			3	3	4	9	0	1
100000000	27	0	0	2	100		73	115	5					1984		0					73	2	1	20	176	0	2	1	2	2	27	0	0	1	0	0	1	4.75359	1.79176	10				4	3	4	9	0	1
100000000	27	1	0	3	100		73	642	13					1985		0					73	3	1	80	696	0	6	1	3	3	27	1	0	1	0	0	1	6.46615	2.63906	10				4	3	3	9	0	1
100000000	27	1	0	4	100		73	87	16					1986		0					73	4	1	10	1716	0	59	1	3	3	27	1	0	1	0	0	1	4.47734	2.83321	10				2	4	4	9	0	1
100000000	27	0	0	5	100		73	56	4					1987		0					73	5	1	0	1786	0	85	1	2	2	27	0	0	1	0	0	1	4.04305	1.60944	10	30			4	4	4	9	0	1
100000000	27	0	0	6	100		73	740	12	21		3	3	1988	3	0	3			21	73	6	1	100	11880	1	232	1	3	3	27	0	0	1	0	0	1	6.608	2.56495	10	10	10	10	4	4	4	9	0	1
100000000	27	0	0	7	100		73	2445	45	21		1	1	1989	1	0	1			21	73	7	1	394	21805	5	346	1	3	3	27	0	0	1	0	0	1	7.80221	3.82864	30	50	30	30	3	5	5	9	0	1
100000000	27	1	0	8	100		73	7161	78	21		2	3	1990	2	0	2			21	73	8	1	568	37037	12	726	1	3	3	27	1	0	1	0	0	1	8.87655	4.36945	30	50	10	10	3	5	4	9	0	1
100000000	27	1	0	9	100		73	1444	79	21		3	4	1991	3	0	3			21	73	9	1	133	46282	11	1078	1	3	3	27	1	0	1	0	0	1	7.27586	4.38203	20	20	10	10	4	4	4	9	0	1
100000000	27	0	0	10	100		73	1911	21	21		4	5	1992	4	0	4			21	73	10	1	262	49682	1	1170	1	3	3	27	0	0	1	0	0	1	7.55591	3.09104	20	50	10	10	3	5	4	9	0	1
100000000	27	1	0	11	100		73	5106	56	21		4	5	1993	4	0	4			21	73	11	1	1161	73409	15	1324	1	4	4	27	1	0	1	0	0	1	8.53837	4.04305	20	30	10	10	3	5	4	9	0	1
100000000	27	1	0	12	100		73	3704	95	21	0	4	5	1994	4	0	4	0	0	21	73	12	1	290	99206	13	2260	1	3	3	27	1	0	1	0	0	1	8.21744	4.56435	10	20	0	0	4	5	5	9	0	1
100000000	27	0	1	13	100		73	1706	31	21	1	5	5	1995	5	0	5	1	0	21	73	13	1	120	102950	5	2640	1	3	3	27	0	1	1	0	0	1	7.44249	3.46574	10	30	10	10	3	5	4	9	0	1
100000000	27	1	0	14	100		73	10727	9	21	1	5	5	1996	5	0	5	1	1	21	73	14	1	882	113095	0	2721	1	3	3	27	1	0	1	0	0	1	9.28061	2.30259	10	20	5	5	4	5	4	9	0	1
100000000	27	1	0	15	100		73	24180	57	21	1	5	5	1997	5	0	5	1	1	21	73	15	1	2814	159743	2	2780	1	3	3	27	1	0	1	0	0	1	10.0933	4.06044	10	30	10	10	4	5	4	9	0	1
100000000	27	1	0	16	100		73	2083	45	21	1	5	5	1998	5	0	5	1	1	21	73	16	1	240	197658	2	2942	1	3	3	27	1	0	1	0	0	1	7.64205	3.82864	10	20	10	10	3	5	4	9	0	1
100000000	27	0	0	17	100		73	291	16	21	1	1	5	1999	1	0	1	1	1	21	73	17	1	52	202372	1	3045	1	3	3	27	0	0	1	0	0	1	5.67675	2.83321	20	30	10	10	4	4	4	9	0	1
[truncated: 86,267 more rows]
[truncated: 69 more columns]
