# Supplementary material for: Surname order and revaccination intentions during the COVID-19 pandemic
Source: Sci Rep. 2024 Feb 27;14:4750. doi: 10.1038/s41598-024-55543-2 (PMC10899220; doi:10.1038/s41598-024-55543-2)
Supplement: Supplementary file 3 — Supplementary Information 3. [file 41598_2024_55543_MOESM3_ESM.xlsx]

## Sheet: Sheet1
name	data	id
Wa	1.938	1
Ra	0.67	2
Ya	7.951	3
Ma	10.147	4
Ha	11.095	5
Na	8.215	6
Ta	10.845	7
Sa	13.307	8
Ka	14.56	9
A	21.924	10
