# Supplementary material for: Surname order and revaccination intentions during the COVID-19 pandemic
Source: Sci Rep. 2024 Feb 27;14:4750. doi: 10.1038/s41598-024-55543-2 (PMC10899220; doi:10.1038/s41598-024-55543-2)
Supplement: Supplementary file 4 — Supplementary Information 4. [file 41598_2024_55543_MOESM4_ESM.xlsx]

## Sheet: Sheet1
id	male	m_vacci	sd_vacci	n_vacci	t_vacci	hi_vacci	lo_vacci	early
1	1	4.43212	0.943777	5112	4.43212	4.458	4.40624	1
2	1	4.42851	0.985713	2280	4.42851	4.46899	4.38803	0
3
4	1	4.42492	0.955933	5128	4.42492	4.45109	4.39875	1
5	1	4.44479	0.958968	2264	4.44479	4.48431	4.40526	0
6
7	0	4.38706	0.98973	4560	4.38706	4.4158	4.35833	1
8	0	4.37059	0.955076	1816	4.37059	4.41455	4.32664	0
9
10	0	4.44036	0.930544	4544	4.44036	4.46742	4.4133	1
11	0	4.23854	1.07977	1832	4.23854	4.28801	4.18906	0
